# Supplementary material for: 2-Amino-1-(3-sulfonato­prop­yl)pyridinium monohydrate
Source: Acta Crystallogr Sect E Struct Rep Online. 2011 Feb 5;67(Pt 3):o580. doi: 10.1107/S1600536811004107 (PMC3051974; doi:10.1107/S1600536811004107)
Supplement: Supplementary file 2 [file e-67-0o580-Isup2.hkl]

# 
# h,k,l, Fc-squared, Fo-squared, sigma(Fo-squared) and status flag 
# 
data_I
_shelx_title ' pysulm in P2(1)/c (100K)' 
_shelx_refln_list_code          4 
_shelx_F_calc_maximum       91.64 
_exptl_crystal_F_000       496.00 
_reflns_d_resolution_high  0.6422 
 
loop_ 
 _symmetry_equiv_pos_as_xyz 
 'x, y, z' 
 '-x, y+1/2, -z+1/2' 
 '-x, -y, -z' 
 'x, -y-1/2, z-1/2' 
 
_cell_length_a     9.0771 
_cell_length_b    16.6307 
_cell_length_c     7.4393 
_cell_angle_alpha  90.000 
_cell_angle_beta  112.794 
_cell_angle_gamma  90.000 
 
_shelx_F_squared_multiplier     1.000 
 
loop_ 
 _refln_index_h 
 _refln_index_k 
 _refln_index_l 
 _refln_F_squared_calc 
 _refln_F_squared_meas 
 _refln_F_squared_sigma 
 _refln_observed_status 
   3   0   0      865.33      782.26     15.02 o 
   4   0   0      226.33      163.44      4.82 o 
   5   0   0      924.53      890.80     18.02 o 
   6   0   0      805.30      795.76     11.69 o 
   7   0   0     8398.36     7841.06     95.06 o 
   8   0   0       14.76       16.12      1.75 o 
   9   0   0       18.12       17.23      2.67 o 
  10   0   0        3.15        1.66      1.03 o 
  11   0   0       52.03       42.72      4.93 o 
  12   0   0        0.00       -0.66      1.48 o 
  13   0   0       40.84       44.49      6.00 o 
   2   1   0      493.58      529.07      7.17 o 
   3   1   0     2021.18     1961.59     19.92 o 
   4   1   0       61.69       64.34      5.94 o 
   5   1   0       15.91       17.27      1.01 o 
   6   1   0     1071.62     1093.39     12.54 o 
   7   1   0      478.06      477.75      6.12 o 
   8   1   0     1446.77     1422.59     14.60 o 
   9   1   0      116.50      119.22      2.98 o 
  10   1   0      258.76      251.79      4.95 o 
  11   1   0       42.55       40.70      2.72 o 
  12   1   0        0.38        3.09      1.46 o 
  13   1   0      440.06      439.42     11.61 o 
   1   2   0      833.67      819.69     15.42 o 
   2   2   0      773.08      872.73      9.34 o 
   4   2   0      364.44      429.89      5.69 o 
   5   2   0       65.62       70.55      1.44 o 
   6   2   0       20.51       13.84      0.74 o 
   7   2   0      110.27      104.65      2.48 o 
   8   2   0      681.07      690.10      8.35 o 
   9   2   0      123.57      121.34      3.00 o 
  10   2   0       71.27       67.23      4.05 o 
  11   2   0        3.40        3.49      1.13 o 
  12   2   0       42.10       39.88      5.23 o 
   1   3   0     2706.86     2681.58     45.69 o 
   2   3   0     2982.54     2996.52     51.32 o 
   3   3   0     1045.13     1119.25      9.32 o 
   4   3   0     3723.18     4000.42     39.74 o 
   5   3   0       21.85       16.09      0.87 o 
   6   3   0       89.36       95.11      1.68 o 
   7   3   0      535.84      546.83      6.86 o 
   8   3   0      941.04      934.14     10.49 o 
   9   3   0      232.09      255.92      4.58 o 
  10   3   0       20.82       17.94      1.77 o 
  11   3   0      285.05      294.63      6.73 o 
  12   3   0        2.66        0.78      1.02 o 
   2   4   0     2152.02     2033.67     30.82 o 
   3   4   0       33.08       15.95      1.52 o 
   4   4   0      220.81      232.61      2.81 o 
   5   4   0      881.89      869.15      7.90 o 
   6   4   0     1495.89     1495.51     11.75 o 
   7   4   0     1159.71     1165.45     10.73 o 
   8   4   0      613.09      609.86      7.69 o 
   9   4   0       41.73       44.93      3.61 o 
  10   4   0        0.87        0.68      0.80 o 
  11   4   0       22.77       22.30      2.13 o 
  12   4   0       19.26       23.21      2.35 o 
   1   5   0       20.35        7.99      0.84 o 
   2   5   0        0.78        3.87      0.75 o 
   3   5   0      144.46      160.14      1.88 o 
   4   5   0      653.51      771.36      6.40 o 
   5   5   0      217.15      225.48      3.45 o 
   6   5   0      112.96      115.09      1.93 o 
   7   5   0      293.59      286.20      3.89 o 
   8   5   0      401.71      401.01      5.80 o 
   9   5   0      169.56      168.54      5.17 o 
  10   5   0      276.94      274.57      6.08 o 
  11   5   0        2.42        2.33      1.06 o 
  12   5   0      299.05      306.46      7.25 o 
   1   6   0      801.15      828.66     11.03 o 
   2   6   0      146.71      142.65      1.74 o 
   3   6   0       15.52       22.55      0.65 o 
   4   6   0       24.26       37.73      0.97 o 
   5   6   0      124.91      129.08      1.97 o 
   6   6   0      244.89      241.17      3.03 o 
   7   6   0      549.73      526.49      8.86 o 
   8   6   0      115.58      113.69      3.34 o 
   9   6   0      198.81      175.79      6.19 o 
  10   6   0        0.04        0.29      0.82 o 
  11   6   0        0.09       -0.66      0.85 o 
  12   6   0       18.40       24.24      2.42 o 
   1   7   0     1644.18     1761.69     20.48 o 
   2   7   0       57.68       58.21      1.54 o 
   3   7   0        5.52        5.34      0.41 o 
   4   7   0       19.43       16.24      1.17 o 
   5   7   0       10.47       11.04      0.65 o 
   6   7   0      392.95      367.48      4.08 o 
   7   7   0       12.75       11.79      1.45 o 
   8   7   0      288.69      284.12      5.68 o 
   9   7   0       14.63       23.23      2.20 o 
  10   7   0       59.02       56.84      3.31 o 
  11   7   0       18.24       16.79      1.96 o 
  12   7   0        9.02        9.19      1.74 o 
   0   8   0     1093.76     1184.70     18.82 o 
   1   8   0       29.20       56.50      1.60 o 
   2   8   0     1936.54     1966.53     14.74 o 
   3   8   0      553.11      508.70      4.40 o 
   4   8   0      417.90      449.30      5.95 o 
   5   8   0      912.77      919.37      7.31 o 
   6   8   0      310.57      366.07      5.84 o 
   7   8   0      347.55      315.99      4.92 o 
   8   8   0        8.16       13.42      1.46 o 
   9   8   0      398.80      402.68      7.54 o 
  10   8   0       19.93       22.69      2.14 o 
  11   8   0       17.86       19.97      2.18 o 
  12   8   0       58.77       59.27      3.71 o 
   1   9   0       29.11       28.14      1.04 o 
   2   9   0       35.25       33.30      0.97 o 
   3   9   0        0.03        0.59      0.38 o 
   4   9   0     1216.14     1215.56      9.16 o 
   5   9   0      343.69      346.01      3.39 o 
   6   9   0      601.82      565.57      6.32 o 
   7   9   0      140.44      144.72      3.19 o 
   8   9   0      577.14      551.57      7.53 o 
   9   9   0      268.61      285.42      6.22 o 
  10   9   0      269.56      264.80      6.29 o 
  11   9   0      439.11      452.32      8.99 o 
  12   9   0      106.39      115.03      5.60 o 
   0  10   0       19.11       11.44      1.01 o 
   1  10   0     1517.75     1718.62     16.11 o 
   2  10   0     4290.05     4374.75     29.00 o 
   3  10   0      682.28      703.03      5.89 o 
   4  10   0      374.28      377.21      3.83 o 
   5  10   0     1790.45     1739.59     12.86 o 
   6  10   0       13.12       14.19      1.04 o 
   7  10   0       17.94       15.82      1.33 o 
   8  10   0      246.90      236.66      4.52 o 
   9  10   0      229.36      224.59      7.26 o 
  10  10   0       19.80       19.03      2.03 o 
  11  10   0        6.28        6.61      1.56 o 
  12  10   0       70.93       77.41      4.99 o 
   1  11   0       25.65       34.77      1.28 o 
   2  11   0     1232.14     1209.57     11.74 o 
   3  11   0        9.56        7.40      0.70 o 
   4  11   0        0.34        0.29      0.36 o 
   5  11   0     1793.36     1771.13     15.54 o 
   6  11   0        0.00       -0.01      0.50 o 
   7  11   0       16.12       15.28      1.33 o 
   8  11   0       71.81       77.74      2.57 o 
   9  11   0       89.30       89.84      5.27 o 
  10  11   0        0.06       -0.38      0.93 o 
  11  11   0        0.11       -0.83      1.05 o 
   0  12   0     1688.02     1600.31     21.50 o 
   1  12   0      336.57      354.89      4.22 o 
   2  12   0     1398.67     1375.71     10.37 o 
   3  12   0      280.79      289.19      3.29 o 
   4  12   0      376.16      373.05      5.06 o 
   5  12   0     1022.76     1025.41     10.07 o 
   6  12   0        7.50       10.31      0.97 o 
   7  12   0      312.55      314.28      5.31 o 
   8  12   0        3.36        5.06      0.99 o 
   9  12   0        0.52        1.24      1.00 o 
  10  12   0       35.92       41.57      3.04 o 
  11  12   0        6.37        7.40      1.75 o 
   1  13   0        1.24        2.43      0.68 o 
   2  13   0      141.44      136.40      2.11 o 
   3  13   0     2139.48     2153.68     15.57 o 
   4  13   0       77.74       74.73      1.94 o 
   5  13   0      690.06      680.11      9.13 o 
   6  13   0      629.32      607.24      7.99 o 
   7  13   0      105.56      113.22      3.09 o 
   8  13   0      307.32      302.70      5.85 o 
   9  13   0      520.67      546.58      9.74 o 
  10  13   0      723.08      732.30     12.27 o 
  11  13   0       47.84       55.92      5.81 o 
   0  14   0      116.29      141.36      6.71 o 
   1  14   0      125.50      132.88      2.97 o 
   2  14   0      654.42      715.04      9.40 o 
   3  14   0     2413.30     2402.90     27.32 o 
   4  14   0      864.26      871.36     17.00 o 
   5  14   0      578.80      567.84      7.52 o 
   6  14   0       20.54       22.66      1.96 o 
   7  14   0       25.08       23.75      1.72 o 
   8  14   0      141.90      136.14      4.12 o 
   9  14   0       49.65       52.43      3.90 o 
  10  14   0      582.13      598.13     19.68 o 
   1  15   0        0.05        1.42      0.78 o 
   2  15   0     1186.19     1155.84     12.74 o 
   3  15   0        1.10        2.40      1.10 o 
   4  15   0       64.95       67.64      2.73 o 
   5  15   0      269.51      265.53      5.76 o 
   6  15   0        3.40        4.36      1.40 o 
   7  15   0       69.72       71.38      6.32 o 
   8  15   0        0.04        1.01      1.29 o 
   9  15   0      289.75      294.90     12.78 o 
  10  15   0       89.31       94.06      7.44 o 
   0  16   0      163.74      206.38      5.84 o 
   1  16   0      940.62      870.22     10.43 o 
   2  16   0       20.76       16.76      1.63 o 
   3  16   0        3.70        2.92      0.97 o 
   4  16   0       49.82       51.94      2.74 o 
   5  16   0        6.52        3.61      1.12 o 
   6  16   0      521.76      505.61     11.06 o 
   7  16   0        6.09        6.05      1.63 o 
   8  16   0       47.86       50.27      3.89 o 
   9  16   0        8.74       12.48      3.32 o 
   1  17   0       17.76       12.20      1.25 o 
   2  17   0      223.82      223.03      5.42 o 
   3  17   0       40.63       35.02      5.73 o 
   4  17   0       39.30       35.06      3.23 o 
   5  17   0       12.72       12.83      1.67 o 
   6  17   0       19.32       22.26      2.61 o 
   7  17   0      191.19      198.40      6.74 o 
   8  17   0       89.98       91.74      4.71 o 
   9  17   0      202.04      200.12     10.99 o 
   0  18   0      281.68      283.73      7.44 o 
   1  18   0      122.12      128.82      9.97 o 
   2  18   0      206.96      229.18      5.49 o 
   3  18   0      814.35      777.35     11.91 o 
   4  18   0      863.98      818.52     15.49 o 
   5  18   0      149.25      163.18      4.89 o 
   6  18   0       73.85       64.60      4.11 o 
   7  18   0      203.50      211.64      7.21 o 
   8  18   0       31.19       29.47      4.91 o 
   1  19   0       20.38       19.67      1.97 o 
   2  19   0        1.74        2.42      1.40 o 
   3  19   0      105.05      104.10      3.79 o 
   4  19   0        5.27        7.63      1.51 o 
   5  19   0      197.84      195.65      5.51 o 
   6  19   0        5.80        5.37      1.73 o 
   7  19   0       37.91       41.75      3.88 o 
   8  19   0        2.17        0.77      1.49 o 
   0  20   0        5.08        4.58      2.10 o 
   1  20   0        7.95        8.66      1.79 o 
   2  20   0       26.52       29.78      2.46 o 
   3  20   0      244.67      231.03      5.98 o 
   4  20   0      131.38      123.75      4.38 o 
   5  20   0       49.32       59.51      3.63 o 
   6  20   0        1.76        2.02      1.57 o 
   7  20   0        9.14        6.00      1.94 o 
   8  20   0        3.76        6.36      2.75 o 
   1  21   0       23.58       22.16      3.36 o 
   2  21   0        0.50       -0.50      0.93 o 
   3  21   0       13.91       13.34      1.88 o 
   4  21   0        6.46        5.92      1.49 o 
   5  21   0      103.92      102.52      4.22 o 
   6  21   0       24.14       22.18      2.98 o 
   7  21   0       28.81       30.35      3.53 o 
   0  22   0      327.65      356.24     13.84 o 
   1  22   0      432.87      456.67     11.31 o 
   2  22   0      315.19      328.69      9.41 o 
   3  22   0      734.05      773.11     13.11 o 
   4  22   0      235.43      241.70      7.65 o 
   5  22   0      269.99      271.59      8.78 o 
   6  22   0       73.46       72.29      5.21 o 
   1  23   0      218.53      230.26     11.35 o 
   2  23   0       54.20       57.97      4.72 o 
   3  23   0      124.53      141.35      7.85 o 
   4  23   0       55.86       58.20      3.87 o 
   5  23   0      199.33      217.97      8.12 o 
   0  24   0       46.27       45.40      5.95 o 
   1  24   0        9.48        7.69      2.13 o 
   2  24   0       46.64       47.05      5.23 o 
   3  24   0        3.85        3.07      3.77 o 
   4  24   0        3.78        4.21      1.82 o 
   1  25   0        7.47       11.49      2.42 o 
   2  25   0       50.95       48.30      4.49 o 
   3  25   0        0.50        0.25      1.86 o 
 -13   1   1      152.04      162.48      6.73 o 
 -12   1   1        3.08        5.34      1.65 o 
 -11   1   1       48.48       52.98      3.88 o 
 -10   1   1      282.52      280.50      5.86 o 
  -9   1   1        1.50        0.31      0.85 o 
  -8   1   1      156.02      161.43      2.54 o 
  -7   1   1      798.92      802.77      7.11 o 
  -6   1   1      305.10      347.60      3.99 o 
  -5   1   1       72.61       66.81      1.35 o 
  -4   1   1      956.82      969.99      9.26 o 
  -3   1   1       27.53       31.24      0.84 o 
  -1   1   1      268.31      250.33      5.38 o 
   0   1   1      445.67      450.70      6.00 o 
   1   1   1     1408.29     1396.98     25.16 o 
   2   1   1     1003.58      966.01     11.27 o 
   3   1   1       43.41       41.01      1.31 o 
   4   1   1     2942.82     3081.30     31.46 o 
   5   1   1     3358.28     3328.28     34.25 o 
   6   1   1      704.96      728.39      9.56 o 
   7   1   1      219.89      224.97      3.92 o 
   8   1   1      601.61      607.07      7.84 o 
   9   1   1      149.95      156.39      4.14 o 
  10   1   1       30.48       26.96      1.87 o 
  11   1   1      724.25      727.39     11.71 o 
  12   1   1      181.99      177.55      6.76 o 
 -13   2   1        2.78        4.74      1.77 o 
 -12   2   1       23.98       22.99      3.96 o 
 -11   2   1        0.07        0.72      0.87 o 
 -10   2   1       34.17       33.38      2.72 o 
  -9   2   1     1262.69     1261.76     13.75 o 
  -8   2   1       24.02       23.15      1.37 o 
  -7   2   1     1071.98     1069.21      8.99 o 
  -6   2   1      782.74      803.30      7.54 o 
  -5   2   1      931.98      924.47      9.26 o 
  -4   2   1      197.50      224.29      2.87 o 
  -3   2   1      840.82      762.82      7.19 o 
  -1   2   1       56.19       75.27      2.04 o 
   2   2   1     1530.60     1496.39     15.94 o 
   3   2   1     1318.37     1291.17     14.11 o 
   4   2   1      152.63      156.21      3.18 o 
   5   2   1     1373.09     1309.81     12.59 o 
   6   2   1       14.50       13.03      1.16 o 
   7   2   1      212.13      201.68      3.70 o 
   8   2   1       23.82       24.39      1.73 o 
   9   2   1        1.99        2.82      0.77 o 
  10   2   1        0.78        0.45      0.74 o 
  11   2   1       61.28       67.89      3.46 o 
  12   2   1       80.51       85.14      4.76 o 
 -13   3   1       50.11       53.67      4.50 o 
 -12   3   1      131.75      142.36      5.92 o 
 -11   3   1        2.72        3.22      1.09 o 
 -10   3   1        6.59        4.56      1.06 o 
  -9   3   1       11.46       12.08      1.38 o 
  -8   3   1      624.48      626.28      6.15 o 
  -7   3   1       38.65       39.48      1.17 o 
  -6   3   1       31.17       40.35      1.07 o 
  -5   3   1      131.11      138.32      1.90 o 
  -4   3   1      913.03     1024.56      7.99 o 
  -3   3   1     2585.27     2761.27     35.08 o 
  -2   3   1      874.34      910.78     17.09 o 
  -1   3   1     1010.09     1014.76     13.28 o 
   0   3   1       17.53       17.42      0.81 o 
   1   3   1     1876.86     1838.41     23.04 o 
   2   3   1      102.84      129.70      4.31 o 
   3   3   1      374.12      388.95      4.07 o 
   4   3   1     1776.22     1797.68     14.71 o 
   5   3   1      441.21      480.14     14.30 o 
   6   3   1     1698.75     1653.79     16.12 o 
   7   3   1       25.18       23.54      1.42 o 
   8   3   1      672.89      647.87     14.86 o 
   9   3   1       57.24       58.66      2.21 o 
  10   3   1      132.07      134.93      4.18 o 
  11   3   1      424.14      430.82      8.46 o 
  12   3   1      198.58      201.23      7.43 o 
 -13   4   1        0.00        0.20      1.39 o 
 -12   4   1       84.37       89.99      3.76 o 
 -11   4   1        3.22        2.91      1.06 o 
 -10   4   1        2.57        1.16      0.86 o 
  -9   4   1       86.50       79.02      4.27 o 
  -8   4   1      391.85      375.33      5.43 o 
  -7   4   1      439.76      443.44      4.63 o 
  -6   4   1        6.78        2.65      0.41 o 
  -5   4   1      156.31      158.00      2.09 o 
  -4   4   1     1060.39     1151.47      8.91 o 
  -3   4   1     4354.37     4566.24     75.02 o 
  -2   4   1      822.95      788.49      8.93 o 
  -1   4   1     2162.91     2353.11     41.44 o 
   0   4   1      114.62      120.47      4.39 o 
   1   4   1       72.13       76.33      1.63 o 
   2   4   1       66.92      102.23      2.09 o 
   3   4   1     1533.73     1620.94     12.18 o 
   4   4   1     2487.03     2766.62     20.34 o 
   5   4   1      501.73      486.96      6.06 o 
   6   4   1     1040.74     1037.94     11.13 o 
   7   4   1        0.71       -0.13      0.48 o 
   8   4   1       85.13       85.31      2.87 o 
   9   4   1        0.42        0.57      0.64 o 
  10   4   1       33.88       36.39      3.42 o 
  11   4   1       76.35       77.58      3.42 o 
  12   4   1       43.33       46.90      3.22 o 
 -13   5   1       76.57       88.64      5.37 o 
 -12   5   1       17.05       16.00      1.99 o 
 -11   5   1      270.00      284.77      6.53 o 
 -10   5   1       87.10       92.83      3.39 o 
  -9   5   1        0.02        1.21      0.73 o 
  -8   5   1      101.51       95.72      2.50 o 
  -7   5   1       18.99       18.14      1.00 o 
  -6   5   1     1089.76     1158.42     10.53 o 
  -5   5   1       15.46       18.13      0.98 o 
  -4   5   1      795.38      906.11      7.28 o 
  -3   5   1        0.01        0.78      0.18 o 
  -2   5   1      169.51      209.48      3.29 o 
  -1   5   1     3373.03     3461.06     42.49 o 
   0   5   1      193.09      194.57      3.48 o 
   1   5   1     3590.38     3718.23     36.91 o 
   2   5   1      376.03      455.07      5.12 o 
   3   5   1       91.75       70.92      1.30 o 
   4   5   1      477.37      515.97      4.84 o 
   5   5   1      373.21      422.08      4.70 o 
   6   5   1      583.68      576.34     11.02 o 
   7   5   1       33.67       20.99      2.13 o 
   8   5   1       22.84       22.44      2.15 o 
   9   5   1      124.87      130.80      3.94 o 
  10   5   1      266.07      270.17      6.21 o 
  11   5   1      144.16      154.28      7.94 o 
  12   5   1      119.27      120.03      4.78 o 
 -13   6   1       16.97       11.99      2.45 o 
 -12   6   1        0.03        0.19      1.00 o 
 -11   6   1      469.87      479.98      8.98 o 
 -10   6   1      406.91      411.67      7.77 o 
  -9   6   1      307.75      293.21      5.97 o 
  -8   6   1      142.62      163.48      3.39 o 
  -7   6   1      314.46      307.91      4.19 o 
  -6   6   1      122.68      127.88      3.79 o 
  -5   6   1      307.01      337.60      3.55 o 
  -4   6   1     3135.60     3257.07     21.74 o 
  -3   6   1     3115.80     3210.60     22.91 o 
  -2   6   1        2.43       -0.34      0.34 o 
  -1   6   1      469.65      594.66      5.00 o 
   0   6   1      209.67      153.60      2.23 o 
   1   6   1      131.87      195.13      2.37 o 
   2   6   1     1321.08     1373.44      9.64 o 
   3   6   1     1128.51     1118.58      7.69 o 
   4   6   1     1775.45     1793.24     12.66 o 
   5   6   1        4.09        6.84      0.58 o 
   6   6   1      149.36      145.38      2.58 o 
   7   6   1       69.35       65.88      2.12 o 
   8   6   1        0.03        0.88      0.63 o 
   9   6   1      255.08      275.35      5.99 o 
  10   6   1       37.11       33.10      2.49 o 
  11   6   1       66.00       68.45      5.43 o 
  12   6   1      127.31      123.04      5.71 o 
 -12   7   1      155.20      147.57      4.96 o 
 -11   7   1       11.92       13.03      2.55 o 
 -10   7   1       97.88       99.59      3.54 o 
  -9   7   1       20.13       21.57      2.70 o 
  -8   7   1       20.66       25.07      1.84 o 
  -7   7   1       82.45       80.65      2.00 o 
  -6   7   1      303.62      292.27      3.93 o 
  -5   7   1        1.36        2.05      0.45 o 
  -4   7   1      280.90      342.08      3.13 o 
  -3   7   1      264.55      314.39      3.15 o 
  -2   7   1     1093.21     1252.83     10.67 o 
  -1   7   1     1472.21     1568.29     14.37 o 
   0   7   1      417.99      436.07      4.85 o 
   1   7   1      308.02      311.12      3.41 o 
   2   7   1       74.56       56.70      1.03 o 
   3   7   1     1523.20     1647.70     12.46 o 
   4   7   1      502.17      488.32      4.39 o 
   5   7   1     1099.33     1083.77      9.17 o 
   6   7   1      626.12      613.67      6.59 o 
   7   7   1      433.43      438.07      7.66 o 
   8   7   1      116.46      106.54      3.41 o 
   9   7   1       66.22       72.61      3.01 o 
  10   7   1      724.58      752.51     11.88 o 
  11   7   1      315.20      321.00      7.33 o 
  12   7   1      222.96      221.49     11.39 o 
 -12   8   1        0.43        0.44      1.10 o 
 -11   8   1       17.37       19.45      2.46 o 
 -10   8   1        3.93        3.99      1.15 o 
  -9   8   1        4.45        5.49      0.96 o 
  -8   8   1      320.93      305.28      5.04 o 
  -7   8   1      321.72      306.17      4.31 o 
  -6   8   1      166.97      171.27      3.46 o 
  -5   8   1       72.13       71.82      2.08 o 
  -4   8   1      164.76      152.02      1.86 o 
  -3   8   1      319.15      322.67      3.74 o 
  -2   8   1      285.43      293.19      3.45 o 
  -1   8   1     3658.35     3832.89     29.84 o 
   0   8   1     2975.13     3044.80     26.78 o 
   1   8   1      377.80      374.85      4.04 o 
   2   8   1       16.53       13.90      0.63 o 
   3   8   1       93.10       78.60      1.36 o 
   4   8   1        4.90        5.40      0.48 o 
   5   8   1       22.79       19.56      0.93 o 
   6   8   1      216.69      205.76      3.24 o 
   7   8   1      249.62      239.99      4.29 o 
   8   8   1       17.06       15.09      1.58 o 
   9   8   1       45.22       55.33      2.93 o 
  10   8   1        4.24        3.58      1.22 o 
  11   8   1      210.08      225.03      6.56 o 
 -12   9   1       16.97       17.06      2.23 o 
 -11   9   1       42.50       43.26      3.06 o 
 -10   9   1      203.39      205.81      7.67 o 
  -9   9   1      114.94      105.99      3.01 o 
  -8   9   1       81.77       68.43      2.30 o 
  -7   9   1       33.64       39.26      1.87 o 
  -6   9   1       78.35       65.73      1.80 o 
  -5   9   1        4.11        7.59      0.81 o 
  -4   9   1       64.14       66.25      1.20 o 
  -3   9   1       29.26       35.77      1.01 o 
  -2   9   1      711.71      873.16      8.14 o 
  -1   9   1      140.33      159.04      2.36 o 
   0   9   1      375.44      444.18      5.23 o 
   1   9   1      294.92      340.82      5.47 o 
   2   9   1      136.05      164.79      2.07 o 
   3   9   1      337.80      320.96      3.30 o 
   4   9   1       68.05       75.25      1.38 o 
   5   9   1        0.80        2.03      0.43 o 
   6   9   1       32.59       26.25      1.14 o 
   7   9   1      326.05      302.22      5.87 o 
   8   9   1        5.03        5.00      1.11 o 
   9   9   1        2.82        2.17      1.01 o 
  10   9   1        0.23        0.65      1.00 o 
  11   9   1      236.48      247.34      6.52 o 
 -12  10   1       81.44       82.10      4.01 o 
 -11  10   1      116.87      111.78      4.23 o 
 -10  10   1       87.08       91.58      3.62 o 
  -9  10   1      305.18      294.22      6.32 o 
  -8  10   1       26.90       17.80      1.45 o 
  -7  10   1       96.26       95.17      2.41 o 
  -6  10   1       13.04       19.10      1.40 o 
  -5  10   1     1055.83     1084.27     10.27 o 
  -4  10   1     2617.54     2700.23     22.20 o 
  -3  10   1      811.39      834.21      8.39 o 
  -2  10   1     1656.05     1720.94     18.01 o 
  -1  10   1      641.46      706.71      6.91 o 
   0  10   1       62.08       45.86      1.40 o 
   1  10   1       93.32       64.91      2.21 o 
   2  10   1      929.54      944.11      7.42 o 
   3  10   1     3561.76     3500.18     25.41 o 
   4  10   1      231.65      269.34      2.94 o 
   5  10   1      111.31       94.72      1.80 o 
   6  10   1      239.86      217.11      3.23 o 
   7  10   1       33.63       38.00      3.08 o 
   8  10   1        2.55        2.72      0.97 o 
   9  10   1       51.04       52.60      3.09 o 
  10  10   1      262.18      275.07      6.64 o 
  11  10   1       10.87       13.29      1.99 o 
 -12  11   1      287.60      283.01      8.90 o 
 -11  11   1      128.35      139.63      4.81 o 
 -10  11   1      195.93      193.32      5.37 o 
  -9  11   1       67.55       71.80      3.68 o 
  -8  11   1      226.55      214.73      4.34 o 
  -7  11   1        0.92        1.29      0.59 o 
  -6  11   1      306.62      299.15      4.33 o 
  -5  11   1     1087.47     1064.54     10.27 o 
  -4  11   1        3.17        7.65      0.75 o 
  -3  11   1        8.64        4.04      0.58 o 
  -2  11   1       52.04       49.91      1.42 o 
  -1  11   1      809.88      900.18      8.56 o 
   0  11   1      446.15      483.08      8.33 o 
   1  11   1      123.19      132.01      2.30 o 
   2  11   1      136.22      135.28      1.99 o 
   3  11   1     2261.55     2277.46     16.15 o 
   4  11   1     1750.87     1722.71     12.79 o 
   5  11   1      212.78      237.01      3.10 o 
   6  11   1     2016.02     1867.00     23.61 o 
   7  11   1      317.80      356.99     10.23 o 
   8  11   1      269.56      264.19      8.10 o 
   9  11   1      563.52      594.15     10.16 o 
  10  11   1      624.32      638.22     11.09 o 
  11  11   1      495.76      492.41     11.98 o 
 -11  12   1       54.56       63.12      3.59 o 
 -10  12   1       58.87       56.31      3.39 o 
  -9  12   1       20.25       22.01      2.04 o 
  -8  12   1       32.29       30.67      1.92 o 
  -7  12   1      657.81      666.97      9.00 o 
  -6  12   1        8.05        7.09      0.86 o 
  -5  12   1      637.15      637.54      8.20 o 
  -4  12   1     1609.85     1588.11     16.13 o 
  -3  12   1      320.41      322.56      7.70 o 
  -2  12   1      985.29      995.56     10.64 o 
  -1  12   1      376.98      408.65      4.87 o 
   0  12   1     1061.30     1110.77     12.68 o 
   1  12   1      233.95      240.33      3.42 o 
   2  12   1      589.38      603.68      5.99 o 
   3  12   1     1235.01     1238.72     10.99 o 
   4  12   1        1.78        1.62      0.45 o 
   5  12   1      235.95      237.88      3.80 o 
   6  12   1       30.00       26.36      1.67 o 
   7  12   1        0.45        0.55      0.68 o 
   8  12   1       34.03       38.92      5.55 o 
   9  12   1       32.12       35.79      2.68 o 
  10  12   1        1.45        0.94      1.15 o 
  11  12   1       83.29       88.01      6.64 o 
 -11  13   1      133.89      134.13      6.29 o 
 -10  13   1       86.76       91.29      6.81 o 
  -9  13   1       84.72       83.19      3.50 o 
  -8  13   1      140.86      135.87      4.26 o 
  -7  13   1      106.55       90.84      3.46 o 
  -6  13   1      186.18      192.60      4.10 o 
  -5  13   1       21.65       18.00      1.42 o 
  -4  13   1      894.03      892.97     10.41 o 
  -3  13   1      245.71      235.74      4.81 o 
  -2  13   1      288.45      278.62      3.94 o 
  -1  13   1      225.66      208.90      3.27 o 
   0  13   1      334.68      325.92      4.77 o 
   1  13   1      208.01      219.50      3.35 o 
   2  13   1      180.20      163.88      2.97 o 
   3  13   1      283.08      288.92      3.79 o 
   4  13   1      174.85      174.55      2.87 o 
   5  13   1       20.74       18.49      1.60 o 
   6  13   1       10.52       12.05      1.40 o 
   7  13   1        9.72       13.01      2.30 o 
   8  13   1      102.98      107.93      4.61 o 
   9  13   1        4.81        4.12      1.60 o 
  10  13   1       22.57       27.54      3.13 o 
 -11  14   1      103.76      118.85      8.71 o 
 -10  14   1       57.89       50.04      4.38 o 
  -9  14   1        6.72        9.28      1.66 o 
  -8  14   1       35.94       39.69      2.78 o 
  -7  14   1       24.50       23.56      1.82 o 
  -6  14   1       11.37       14.05      1.41 o 
  -5  14   1      727.55      740.43      9.44 o 
  -4  14   1      934.54      912.82     10.78 o 
  -3  14   1       55.20       59.54      2.49 o 
  -2  14   1      760.14      766.24      8.09 o 
  -1  14   1      766.22      700.74      7.52 o 
   0  14   1      124.44      114.71      2.40 o 
   1  14   1       22.06       16.38      1.09 o 
   2  14   1     2706.94     2637.82     20.45 o 
   3  14   1      226.58      231.18      3.40 o 
   4  14   1       40.03       40.09      2.60 o 
   5  14   1      252.61      260.93      5.72 o 
   6  14   1        6.54       10.27      1.40 o 
   7  14   1       61.69       52.05      3.73 o 
   8  14   1       86.26       89.30      6.36 o 
   9  14   1      341.54      355.78      9.38 o 
  10  14   1       58.96       66.32      6.34 o 
 -10  15   1      109.97      117.73     14.64 o 
  -9  15   1      172.55      171.24      5.30 o 
  -8  15   1      147.59      155.52      4.77 o 
  -7  15   1       39.30       36.68      2.27 o 
  -6  15   1       61.62       59.55      2.94 o 
  -5  15   1      103.16       97.16      2.94 o 
  -4  15   1        6.10        5.65      0.99 o 
  -3  15   1       10.72       10.36      1.12 o 
  -2  15   1        0.94        0.86      0.59 o 
  -1  15   1       16.59       15.00      1.10 o 
   0  15   1      217.25      225.83      3.63 o 
   1  15   1     1093.75     1138.63     11.10 o 
   2  15   1      142.07      138.89      2.90 o 
   3  15   1      500.34      483.88      6.01 o 
   4  15   1      254.32      260.57      4.62 o 
   5  15   1      264.66      250.03      9.29 o 
   6  15   1       75.91       78.65      3.04 o 
   7  15   1      402.76      400.78      7.62 o 
   8  15   1      772.39      757.54     14.75 o 
   9  15   1      196.98      194.69      8.31 o 
  10  15   1      389.23      415.20     14.41 o 
 -10  16   1      144.78      137.32      9.15 o 
  -9  16   1       88.75       84.68      4.59 o 
  -8  16   1      161.35      160.45     17.44 o 
  -7  16   1       37.02       41.15      6.70 o 
  -6  16   1      686.11      711.52     11.36 o 
  -5  16   1      533.53      542.99      9.34 o 
  -4  16   1       26.68       31.60      2.32 o 
  -3  16   1      372.70      344.77      7.40 o 
  -2  16   1      117.62      127.71      4.21 o 
  -1  16   1      193.01      222.88      4.31 o 
   0  16   1        1.13        2.52      0.72 o 
   1  16   1      692.06      671.86     10.32 o 
   2  16   1       25.49       32.56      1.88 o 
   3  16   1      129.50      126.15      7.18 o 
   4  16   1       61.48       70.19      2.85 o 
   5  16   1       77.08       87.23      4.06 o 
   6  16   1      125.61      129.71     11.85 o 
   7  16   1        3.32        3.09      1.35 o 
   8  16   1       99.64      100.52      7.25 o 
   9  16   1       43.03       48.70      6.10 o 
  -9  17   1       16.88       15.16      2.55 o 
  -8  17   1        0.44       -1.20      1.20 o 
  -7  17   1        0.60        0.22      1.22 o 
  -6  17   1      362.64      361.76      7.58 o 
  -5  17   1       17.17       16.46      1.86 o 
  -4  17   1       43.77       37.78      2.61 o 
  -3  17   1        7.37        6.40      1.21 o 
  -2  17   1       77.27       62.31      3.43 o 
  -1  17   1        2.81        2.71      0.93 o 
   0  17   1        5.94       12.43      1.27 o 
   1  17   1      563.59      541.17      7.71 o 
   2  17   1       60.36       70.62      3.31 o 
   3  17   1       31.75       35.23      5.00 o 
   4  17   1       20.18       22.06      2.15 o 
   5  17   1       21.83       29.93      2.89 o 
   6  17   1       15.31       15.72      2.29 o 
   7  17   1       12.78       12.06      2.14 o 
   8  17   1      308.80      306.85     13.27 o 
  -9  18   1       16.08       15.64      2.62 o 
  -8  18   1       98.90       98.19      5.07 o 
  -7  18   1        0.09       -0.78      1.18 o 
  -6  18   1      111.20      106.39      4.06 o 
  -5  18   1        6.09        8.03      1.50 o 
  -4  18   1        8.11        6.55      1.38 o 
  -3  18   1      131.85      120.74      4.02 o 
  -2  18   1       48.33       37.93      5.34 o 
  -1  18   1      182.98      161.80      4.55 o 
   0  18   1        5.61        3.68      1.02 o 
   1  18   1       70.77       50.45      2.38 o 
   2  18   1        1.50        2.42      1.11 o 
   3  18   1       29.69       30.94      2.33 o 
   4  18   1       99.96       97.67      5.39 o 
   5  18   1       46.17       49.85      3.80 o 
   6  18   1       90.87       89.14      4.50 o 
   7  18   1        4.19        7.26      1.88 o 
   8  18   1        1.00        2.59      2.33 o 
  -9  19   1      101.76      118.47      7.69 o 
  -8  19   1       58.36       59.35      4.61 o 
  -7  19   1       21.62       26.19      3.13 o 
  -6  19   1        7.58        7.58      1.58 o 
  -5  19   1       26.96       28.90      2.55 o 
  -4  19   1       56.21       51.59      3.24 o 
  -3  19   1        5.61        5.24      1.31 o 
  -2  19   1        7.85        8.62      1.92 o 
  -1  19   1        2.32        0.29      0.80 o 
   0  19   1       77.23       89.61      3.46 o 
   1  19   1      131.16      127.96      4.05 o 
   2  19   1      176.34      160.11      4.64 o 
   3  19   1      113.24      116.42      4.54 o 
   4  19   1        5.96        3.92      1.23 o 
   5  19   1       22.99       21.78      2.71 o 
   6  19   1       28.54       26.31      2.98 o 
   7  19   1      214.85      218.46      7.50 o 
  -8  20   1       38.65       43.19      5.46 o 
  -7  20   1      424.06      436.94     11.43 o 
  -6  20   1      307.48      296.76      7.43 o 
  -5  20   1      271.94      274.50      9.06 o 
  -4  20   1      116.37      114.03      5.07 o 
  -3  20   1       51.91       55.59      3.42 o 
  -2  20   1      342.92      376.16     12.55 o 
  -1  20   1      313.44      332.16     11.27 o 
   0  20   1      660.39      675.39     11.23 o 
   1  20   1      276.47      291.25      8.17 o 
   2  20   1      152.36      159.23      4.80 o 
   3  20   1        6.43        8.88      1.57 o 
   4  20   1       14.13       12.90      1.85 o 
   5  20   1      287.57      308.29     10.54 o 
   6  20   1       48.82       44.30      9.81 o 
   7  20   1      108.14      107.57     10.07 o 
  -8  21   1       45.62       45.28      5.87 o 
  -7  21   1       40.26       38.83      3.96 o 
  -6  21   1       51.10       56.32      3.73 o 
  -5  21   1       48.09       41.02      5.91 o 
  -4  21   1        7.72        7.49      2.12 o 
  -3  21   1      110.61      116.71      4.40 o 
  -2  21   1       23.11       18.67      2.08 o 
  -1  21   1       11.42       12.17      1.76 o 
   0  21   1       52.89       42.59      3.60 o 
   1  21   1      734.43      764.94     15.31 o 
   2  21   1      445.61      436.48     19.34 o 
   3  21   1       83.53       87.18      4.33 o 
   4  21   1        1.38       -0.28      1.21 o 
   5  21   1       62.39       72.68      5.84 o 
   6  21   1       29.75       28.06      4.98 o 
   7  21   1      201.40      205.79     10.49 o 
  -7  22   1       23.61       18.17      3.97 o 
  -6  22   1       61.66       64.87      4.42 o 
  -5  22   1        2.20        2.09      1.33 o 
  -4  22   1       71.26       71.52      5.41 o 
  -3  22   1       36.34       40.72      3.09 o 
  -2  22   1        0.27        1.31      1.39 o 
  -1  22   1       20.03       25.09      3.03 o 
   0  22   1        2.14        3.31      1.59 o 
   1  22   1       61.00       62.09      4.53 o 
   2  22   1       10.23       12.37      2.26 o 
   3  22   1        4.71        6.34      1.55 o 
   4  22   1       13.34       15.26      2.51 o 
   5  22   1        2.05        4.53      1.85 o 
   6  22   1        8.38        5.11      2.75 o 
  -6  23   1      117.74      104.74      7.66 o 
  -5  23   1        0.97        0.17      1.29 o 
  -4  23   1        3.75        2.96      1.43 o 
  -3  23   1       11.78       11.77      2.07 o 
  -2  23   1        0.52        0.59      2.04 o 
  -1  23   1       18.38       22.25      2.93 o 
   0  23   1       11.82       10.34      2.39 o 
   1  23   1        7.79        8.89      2.13 o 
   2  23   1       97.68      104.97      5.39 o 
   3  23   1       29.89       33.26      3.56 o 
   4  23   1       80.84       80.87      6.42 o 
   5  23   1       51.80       53.60      4.63 o 
  -5  24   1       86.78       85.54      9.35 o 
  -4  24   1       36.78       36.63      3.27 o 
  -3  24   1      445.55      471.63     12.31 o 
  -2  24   1      215.11      215.73      7.90 o 
  -1  24   1      291.39      289.91      9.25 o 
   0  24   1      669.53      669.31     15.17 o 
   1  24   1      796.89      827.57     17.38 o 
   2  24   1       10.01       11.05      3.79 o 
   3  24   1      149.34      157.29      6.75 o 
   4  24   1      145.80      156.72      9.71 o 
  -3  25   1      222.76      233.90      8.58 o 
  -2  25   1        1.15        0.69      1.62 o 
  -1  25   1       23.59       27.76      3.48 o 
   0  25   1        0.25       -0.29      1.44 o 
   1  25   1      458.67      493.58     12.95 o 
   2  25   1       10.18        8.64      2.25 o 
 -13   0   2       23.39       24.81      4.48 o 
 -12   0   2       16.03        9.00      2.75 o 
 -11   0   2      240.45      231.45     10.11 o 
 -10   0   2      377.57      393.81     12.95 o 
  -9   0   2     1905.12     1914.00     21.84 o 
  -8   0   2       21.99       20.73      2.25 o 
  -7   0   2     1573.51     1572.09     15.40 o 
  -6   0   2      462.03      471.68      7.37 o 
  -5   0   2       64.87       95.81      8.15 o 
  -4   0   2     2393.43     2233.46     22.97 o 
  -3   0   2      581.14      709.54      8.12 o 
  -1   0   2      295.07      301.99      6.80 o 
   1   0   2     3299.96     2970.39     36.42 o 
   2   0   2     2669.51     2956.15     50.93 o 
   3   0   2      189.71      241.77      9.00 o 
   4   0   2        1.95        0.80      0.64 o 
   5   0   2     1555.47     1485.76     29.88 o 
   6   0   2        8.72        8.38      1.34 o 
   7   0   2      382.24      352.26      8.07 o 
   8   0   2       51.21       53.17      2.95 o 
   9   0   2     1024.93     1033.48     32.74 o 
  10   0   2      595.38      596.45     12.32 o 
  11   0   2        7.70       10.82      2.10 o 
 -13   1   2      109.64      106.89      6.25 o 
 -12   1   2       52.63       59.94      6.37 o 
 -11   1   2       52.53       58.07      4.11 o 
 -10   1   2      411.27      393.16      7.43 o 
  -9   1   2      286.27      283.16      4.28 o 
  -8   1   2       67.10       66.05      1.50 o 
  -7   1   2      571.33      559.58      5.48 o 
  -6   1   2      241.16      211.45      2.49 o 
  -5   1   2      161.32      189.57      2.18 o 
  -4   1   2      539.66      591.11      5.07 o 
  -3   1   2      171.70      179.85      2.17 o 
  -2   1   2     2935.93     2985.51     51.73 o 
   0   1   2      154.99      183.26      3.43 o 
   1   1   2       57.58       49.27      3.71 o 
   2   1   2     3056.01     3161.57     24.87 o 
   3   1   2      370.01      347.48      3.96 o 
   4   1   2      322.07      334.22      5.23 o 
   5   1   2        3.41        3.43      0.61 o 
   6   1   2     1962.79     1919.31     18.70 o 
   7   1   2      225.06      251.80      4.43 o 
   8   1   2       92.89       91.93      2.69 o 
   9   1   2      443.30      446.24      6.93 o 
  10   1   2        1.71        0.81      0.85 o 
  11   1   2       58.35       65.40      3.02 o 
 -13   2   2        1.59        1.60      1.47 o 
 -12   2   2        1.02        1.71      1.45 o 
 -11   2   2        0.26       -0.54      1.10 o 
 -10   2   2      181.49      170.09      4.43 o 
  -9   2   2       43.35       48.81      1.58 o 
  -8   2   2      123.16      113.60      2.70 o 
  -7   2   2      544.58      540.48      5.83 o 
  -6   2   2       57.01       60.85      1.69 o 
  -5   2   2     1853.35     2001.77     16.34 o 
  -4   2   2       20.43       10.13      0.58 o 
  -3   2   2        2.68        2.45      0.50 o 
  -2   2   2     3615.88     3780.43     57.91 o 
  -1   2   2     2574.23     2616.61     32.18 o 
   0   2   2        0.02        0.54      0.40 o 
   1   2   2      247.14      267.02      3.94 o 
   2   2   2     4991.35     5320.63     73.94 o 
   3   2   2       19.31       21.04      1.40 o 
   4   2   2        0.46        2.19      0.47 o 
   5   2   2      193.69      185.06      3.82 o 
   6   2   2      886.58      834.80      9.54 o 
   7   2   2       31.49       32.12      1.75 o 
   8   2   2       35.77       27.82      2.13 o 
   9   2   2       92.92       94.01      2.92 o 
  10   2   2        4.31        5.30      1.11 o 
  11   2   2        3.83        4.53      1.30 o 
 -13   3   2      260.60      262.79      8.67 o 
 -12   3   2       20.27       21.99      4.26 o 
 -11   3   2      117.29      123.55      4.04 o 
 -10   3   2       98.14       95.89      3.33 o 
  -9   3   2       24.85       28.54      1.40 o 
  -8   3   2      195.80      193.92      3.31 o 
  -7   3   2        0.02        0.58      0.35 o 
  -6   3   2     1588.88     1643.06     15.80 o 
  -5   3   2       59.00       91.93      1.59 o 
  -4   3   2      611.99      634.51      5.84 o 
  -3   3   2       11.83       21.44      2.14 o 
  -2   3   2      388.66      391.97      5.50 o 
  -1   3   2      198.26      187.95      2.59 o 
   0   3   2      644.50      616.65     12.13 o 
   1   3   2       47.25       43.01      1.66 o 
   2   3   2     3194.26     3420.41     26.99 o 
   3   3   2       95.49       80.81      1.82 o 
   4   3   2      449.56      435.23      6.34 o 
   5   3   2      524.01      540.34      7.73 o 
   6   3   2      430.01      419.94      7.71 o 
   7   3   2       92.60      102.31      2.71 o 
   8   3   2      393.40      399.70      6.21 o 
   9   3   2      279.73      297.17      5.42 o 
  10   3   2        0.90        1.71      0.87 o 
  11   3   2       19.10       20.67      3.56 o 
 -13   4   2        7.90        6.69      1.96 o 
 -12   4   2       23.76       19.35      2.65 o 
 -11   4   2       40.22       39.17      2.71 o 
 -10   4   2      237.74      239.48      4.65 o 
  -9   4   2      290.76      294.64      4.46 o 
  -8   4   2      438.93      444.92      5.56 o 
  -7   4   2      302.50      330.78      4.37 o 
  -6   4   2      333.83      348.76      4.03 o 
  -5   4   2      549.18      509.90      4.71 o 
  -4   4   2      114.83      104.34      2.12 o 
  -3   4   2      649.22      541.58      6.91 o 
  -2   4   2     1228.85     1133.84     12.47 o 
  -1   4   2     1740.17     1721.85     17.67 o 
   0   4   2      764.32      714.79      7.19 o 
   1   4   2        0.17        2.78      1.59 o 
   2   4   2       59.30       48.03      1.02 o 
   3   4   2       77.70      109.62      1.96 o 
   4   4   2       44.22       48.56      1.53 o 
   5   4   2      501.83      491.46      7.23 o 
   6   4   2      197.95      204.05      3.76 o 
   7   4   2        0.33       -0.17      0.52 o 
   8   4   2       13.72       21.67      1.59 o 
   9   4   2       68.07       75.72      2.65 o 
  10   4   2      202.49      200.28      5.35 o 
  11   4   2      114.15      115.00      4.28 o 
 -13   5   2       17.02       20.22      2.96 o 
 -12   5   2      133.56      145.04      6.04 o 
 -11   5   2        9.98       13.55      2.38 o 
 -10   5   2       29.26       31.12      1.94 o 
  -9   5   2       41.27       37.59      1.79 o 
  -8   5   2       75.77       69.08      1.96 o 
  -7   5   2      141.03      127.42      2.51 o 
  -6   5   2      397.39      476.35      5.42 o 
  -5   5   2        0.02        0.39      0.34 o 
  -4   5   2      909.64     1018.90     10.58 o 
  -3   5   2      314.16      349.38     10.70 o 
  -2   5   2      276.62      295.09      5.32 o 
  -1   5   2        0.08       -0.28      0.28 o 
   0   5   2       12.28        5.43      0.55 o 
   1   5   2      857.12      874.88     10.21 o 
   2   5   2      167.14      213.14      2.74 o 
   3   5   2      452.87      477.48      4.69 o 
   4   5   2       79.54       74.58      1.73 o 
   5   5   2      101.78      105.99      2.20 o 
   6   5   2      348.77      339.82      6.42 o 
   7   5   2       68.61       77.34      3.25 o 
   8   5   2      348.64      350.01      5.79 o 
   9   5   2        0.09        0.81      0.74 o 
  10   5   2      131.76      131.98      4.36 o 
  11   5   2       55.01       61.88      3.66 o 
 -13   6   2        0.85        1.20      1.50 o 
 -12   6   2       10.88       11.44      1.76 o 
 -11   6   2       21.72       17.03      1.92 o 
 -10   6   2        2.61        1.92      0.83 o 
  -9   6   2      101.61       98.12      2.49 o 
  -8   6   2      138.30      134.27      2.77 o 
  -7   6   2      428.85      411.83      5.17 o 
  -6   6   2       33.75       43.11      1.37 o 
  -5   6   2      440.39      482.37      5.30 o 
  -4   6   2      129.94      125.44      2.50 o 
  -3   6   2       43.96       28.46      2.07 o 
  -2   6   2      633.08      671.76      7.76 o 
  -1   6   2      129.77      130.57      1.89 o 
   0   6   2     1398.96     1439.17     11.98 o 
   1   6   2      262.91      315.52      3.49 o 
   2   6   2     1370.33     1539.62     11.83 o 
   3   6   2       56.07       54.06      1.15 o 
   4   6   2        4.87        3.79      0.47 o 
   5   6   2       59.55       39.78      1.26 o 
   6   6   2       29.90       36.40      2.04 o 
   7   6   2      238.65      193.71      3.90 o 
   8   6   2       64.58       61.71      2.30 o 
   9   6   2      163.49      171.44      4.76 o 
  10   6   2        1.85        3.14      1.24 o 
  11   6   2       17.90       17.67      2.10 o 
 -13   7   2        8.88        7.77      2.09 o 
 -12   7   2      200.29      206.62      5.89 o 
 -11   7   2       47.22       52.04      3.23 o 
 -10   7   2       18.13       17.91      2.09 o 
  -9   7   2       36.53       32.61      1.71 o 
  -8   7   2      117.55      100.34      3.16 o 
  -7   7   2       35.09       37.35      1.56 o 
  -6   7   2      164.42      168.25      2.86 o 
  -5   7   2       86.67       80.10      1.78 o 
  -4   7   2        0.12        0.07      0.42 o 
  -3   7   2       36.73       30.99      1.42 o 
  -2   7   2       76.08       69.67      1.45 o 
  -1   7   2      584.36      608.51      7.01 o 
   0   7   2       17.68       19.36      0.81 o 
   1   7   2      273.83      290.64      3.39 o 
   2   7   2        2.39        3.03      0.34 o 
   3   7   2        4.44        6.14      0.45 o 
   4   7   2        9.14       11.38      0.70 o 
   5   7   2       28.84       23.32      1.02 o 
   6   7   2        7.19        4.84      0.79 o 
   7   7   2        0.18        0.89      0.64 o 
   8   7   2      159.85      169.80      3.86 o 
   9   7   2       78.33       79.63      3.28 o 
  10   7   2        7.81        8.02      1.55 o 
  11   7   2        7.06        9.29      1.77 o 
 -13   8   2        7.26        6.84      1.71 o 
 -12   8   2       84.23       90.59      4.12 o 
 -11   8   2      280.44      285.71      6.77 o 
 -10   8   2       15.59       21.00      1.74 o 
  -9   8   2      742.11      742.46      9.53 o 
  -8   8   2       16.06       26.94      1.55 o 
  -7   8   2       32.00       34.48      1.69 o 
  -6   8   2      407.29      422.51      5.18 o 
  -5   8   2     1291.97     1230.34     11.23 o 
  -4   8   2      749.22      696.90      9.27 o 
  -3   8   2       33.88       62.70      1.95 o 
  -2   8   2     1292.63     1337.27     11.97 o 
  -1   8   2      742.60      937.29      8.49 o 
   0   8   2       93.04       98.78      1.76 o 
   1   8   2      184.46      161.67      2.39 o 
   2   8   2      723.13      764.61      6.11 o 
   3   8   2       83.44       79.81      1.42 o 
   4   8   2        4.91       10.16      1.30 o 
   5   8   2       91.64       76.62      1.62 o 
   6   8   2       97.72       80.25      2.81 o 
   7   8   2        1.47        1.73      0.69 o 
   8   8   2        2.08        4.74      1.11 o 
   9   8   2        8.06        7.32      1.39 o 
  10   8   2       31.95       32.13      2.63 o 
  11   8   2        1.27        0.35      1.40 o 
 -12   9   2      255.67      262.48      7.87 o 
 -11   9   2      290.75      309.70      7.14 o 
 -10   9   2       48.69       46.61      2.48 o 
  -9   9   2        0.10        1.93      0.78 o 
  -8   9   2      291.49      281.10      4.42 o 
  -7   9   2        3.39        1.36      0.57 o 
  -6   9   2       55.70       46.43      2.39 o 
  -5   9   2      170.15      134.13      2.91 o 
  -4   9   2      553.69      485.20     12.55 o 
  -3   9   2     1003.31     1051.52     10.94 o 
  -2   9   2      414.77      455.14      4.49 o 
  -1   9   2        5.99       10.81      1.16 o 
   0   9   2      137.93      131.86      2.95 o 
   1   9   2      568.06      618.56      6.23 o 
   2   9   2      288.06      267.33      2.88 o 
   3   9   2        6.27       10.31      0.65 o 
   4   9   2     2278.17     2134.77     15.43 o 
   5   9   2      469.75      507.36      5.56 o 
   6   9   2      248.19      236.30      4.56 o 
   7   9   2      208.10      226.42      4.40 o 
   8   9   2      457.94      467.57      8.32 o 
   9   9   2      177.45      172.38      5.87 o 
  10   9   2        5.53        3.14      1.26 o 
  11   9   2      498.78      530.62     13.40 o 
 -12  10   2        7.88        8.54      1.80 o 
 -11  10   2        1.18        2.90      1.19 o 
 -10  10   2       53.94       55.45      2.67 o 
  -9  10   2       39.19       45.44      2.24 o 
  -8  10   2        6.78        6.54      0.90 o 
  -7  10   2       59.00       53.18      2.22 o 
  -6  10   2        6.91        5.13      0.72 o 
  -5  10   2      155.91      157.20      2.76 o 
  -4  10   2     1077.05     1076.64     16.58 o 
  -3  10   2      399.92      412.63      6.65 o 
  -2  10   2      704.93      654.02     14.35 o 
  -1  10   2      880.75      938.83      8.77 o 
   0  10   2      186.15      191.95      2.84 o 
   1  10   2      232.34      221.32      3.13 o 
   2  10   2      351.37      357.61      4.02 o 
   3  10   2     1028.61      970.01      7.80 o 
   4  10   2       52.58       53.79      1.38 o 
   5  10   2       42.13       43.01      1.35 o 
   6  10   2       12.81        6.65      0.78 o 
   7  10   2      188.19      198.73      4.82 o 
   8  10   2        7.13        9.67      1.50 o 
   9  10   2       12.87       15.44      1.89 o 
  10  10   2       17.45       19.50      2.22 o 
 -12  11   2       12.68       11.01      2.57 o 
 -11  11   2        6.09        5.53      1.45 o 
 -10  11   2       68.05       68.77      2.80 o 
  -9  11   2        0.40        1.32      0.75 o 
  -8  11   2       24.74       22.07      1.47 o 
  -7  11   2      316.01      310.82      7.54 o 
  -6  11   2      238.45      238.59      4.52 o 
  -5  11   2      743.24      780.50      9.48 o 
  -4  11   2       60.45       55.76      1.97 o 
  -3  11   2      183.24      196.27      4.31 o 
  -2  11   2      268.05      269.68      4.84 o 
  -1  11   2      127.24      122.48      2.50 o 
   0  11   2      367.53      349.38      4.64 o 
   1  11   2       75.15       73.13      1.75 o 
   2  11   2     1105.20     1122.65      9.67 o 
   3  11   2      362.95      363.43      4.26 o 
   4  11   2       35.90       30.61      1.37 o 
   5  11   2      364.78      356.98      4.54 o 
   6  11   2       57.88       63.15      2.03 o 
   7  11   2       56.80       65.03      3.42 o 
   8  11   2       13.84       12.85      2.44 o 
   9  11   2      180.67      179.03      6.32 o 
  10  11   2       77.65       72.94      6.51 o 
 -12  12   2       40.02       34.19      5.76 o 
 -11  12   2      177.82      183.60      7.27 o 
 -10  12   2        9.15        7.71      1.61 o 
  -9  12   2       21.30       24.91      3.00 o 
  -8  12   2        7.37        3.14      0.96 o 
  -7  12   2      768.90      793.46     10.21 o 
  -6  12   2      247.42      247.67      4.72 o 
  -5  12   2       20.33       22.22      1.57 o 
  -4  12   2     2367.40     2249.24     21.94 o 
  -3  12   2      213.87      184.89      3.65 o 
  -2  12   2      107.64       85.35      3.25 o 
  -1  12   2      122.89      125.39      2.66 o 
   0  12   2     1563.62     1522.53     13.56 o 
   1  12   2      252.22      246.90      8.71 o 
   2  12   2       65.78       68.97      1.69 o 
   3  12   2     1314.34     1288.22     11.07 o 
   4  12   2        0.75        2.92      0.60 o 
   5  12   2        1.57        2.53      0.61 o 
   6  12   2        0.48       -0.64      0.92 o 
   7  12   2       13.81       15.44      2.11 o 
   8  12   2      103.13      105.89      4.70 o 
   9  12   2       47.79       42.98      3.69 o 
  10  12   2        0.42       -0.83      1.82 o 
 -11  13   2      217.17      228.68      8.32 o 
 -10  13   2      239.89      237.64      6.26 o 
  -9  13   2       82.82       83.02      5.08 o 
  -8  13   2       24.22       22.91      1.87 o 
  -7  13   2      232.71      208.83      4.55 o 
  -6  13   2      111.40      123.54      3.32 o 
  -5  13   2     1066.13     1009.13     11.84 o 
  -4  13   2       31.35       22.52      1.58 o 
  -3  13   2        1.30        0.54      0.57 o 
  -2  13   2        8.00        7.06      0.91 o 
  -1  13   2      269.81      294.01      4.13 o 
   0  13   2      241.91      233.16      4.55 o 
   1  13   2     1030.81     1086.63     10.48 o 
   2  13   2       27.87       27.80      1.28 o 
   3  13   2      841.22      842.16      8.07 o 
   4  13   2      660.23      637.35      9.23 o 
   5  13   2      111.58      119.39      3.25 o 
   6  13   2      530.45      528.48     10.82 o 
   7  13   2      676.00      729.75     17.65 o 
   8  13   2      288.80      278.60      7.99 o 
   9  13   2      174.83      178.39      6.56 o 
  10  13   2      237.90      265.59     11.59 o 
 -11  14   2       15.56       17.39      3.08 o 
 -10  14   2       61.72       63.63      3.90 o 
  -9  14   2       84.46       84.94      3.70 o 
  -8  14   2       18.72       23.59      1.95 o 
  -7  14   2       76.30       72.27      2.70 o 
  -6  14   2      141.24      139.34      3.62 o 
  -5  14   2      258.09      259.21      5.38 o 
  -4  14   2      589.33      610.30      8.26 o 
  -3  14   2      320.60      333.01      5.46 o 
  -2  14   2       29.85       34.79      2.77 o 
  -1  14   2        4.51        1.59      0.56 o 
   0  14   2       25.48       18.95      1.19 o 
   1  14   2      588.97      569.56      7.30 o 
   2  14   2       32.18       33.83      1.47 o 
   3  14   2      570.38      573.02      7.17 o 
   4  14   2      128.40      128.12      3.19 o 
   5  14   2      137.34      135.23      3.82 o 
   6  14   2        1.02        1.56      0.90 o 
   7  14   2      210.26      211.66      6.63 o 
   8  14   2      105.63      115.04      5.07 o 
   9  14   2       24.81       28.87      4.47 o 
 -11  15   2       65.87       52.24      6.72 o 
 -10  15   2       20.35       13.04      1.99 o 
  -9  15   2        0.65        1.06      1.11 o 
  -8  15   2      336.40      347.68      6.55 o 
  -7  15   2       32.49       30.71      2.35 o 
  -6  15   2        9.65       11.06      1.56 o 
  -5  15   2        9.92       10.50      1.85 o 
  -4  15   2      121.33      115.37      3.19 o 
  -3  15   2       41.12       49.58      2.20 o 
  -2  15   2       46.82       56.66      2.49 o 
  -1  15   2      611.84      572.27      7.73 o 
   0  15   2      559.93      508.63      6.24 o 
   1  15   2       33.37       37.62      2.37 o 
   2  15   2        5.34        5.91      1.28 o 
   3  15   2       24.95       27.29      1.42 o 
   4  15   2       44.13       40.84      2.44 o 
   5  15   2        0.03        0.33      0.76 o 
   6  15   2       24.21       27.24      2.18 o 
   7  15   2      398.12      412.79     12.77 o 
   8  15   2       28.09       26.69      2.97 o 
   9  15   2       18.94       24.78      4.15 o 
 -10  16   2       84.89       92.59     11.21 o 
  -9  16   2       33.61       36.85      2.96 o 
  -8  16   2      248.97      264.45      9.16 o 
  -7  16   2      195.43      192.73      4.68 o 
  -6  16   2       83.81       81.49      3.17 o 
  -5  16   2      107.14      105.59      3.23 o 
  -4  16   2        5.68        4.27      1.01 o 
  -3  16   2      507.43      467.78      7.10 o 
  -2  16   2        2.30        2.16      0.75 o 
  -1  16   2      585.20      515.21      7.37 o 
   0  16   2      778.70      783.23      8.63 o 
   1  16   2        2.93        2.04      0.64 o 
   2  16   2       59.93       55.04      1.80 o 
   3  16   2        3.38        4.29      0.78 o 
   4  16   2      178.22      187.53      4.69 o 
   5  16   2        1.30        2.38      1.18 o 
   6  16   2       57.09       63.24      4.16 o 
   7  16   2      101.52       93.17      4.58 o 
   8  16   2      144.19      144.44      5.90 o 
   9  16   2       37.21       40.84      5.21 o 
 -10  17   2      144.26      131.74      7.94 o 
  -9  17   2      128.50      117.23      5.52 o 
  -8  17   2        0.88       -0.74      1.25 o 
  -7  17   2       29.20       30.33      2.88 o 
  -6  17   2        2.61        2.39      0.96 o 
  -5  17   2      127.73      126.38      3.64 o 
  -4  17   2        0.46        0.55      0.75 o 
  -3  17   2       77.99       64.65      3.15 o 
  -2  17   2        6.47        7.59      1.11 o 
  -1  17   2      191.11      192.16      4.18 o 
   0  17   2      260.59      269.95      5.01 o 
   1  17   2      295.92      309.40      4.81 o 
   2  17   2      207.93      210.40      3.85 o 
   3  17   2       67.42       64.31      3.13 o 
   4  17   2        1.95        1.72      1.18 o 
   5  17   2       81.63       86.22      3.48 o 
   6  17   2      229.64      238.64      6.38 o 
   7  17   2      124.45      124.22      7.99 o 
   8  17   2      389.97      388.68     15.43 o 
 -10  18   2       27.28       30.94      4.91 o 
  -9  18   2       41.59       44.96      4.33 o 
  -8  18   2      110.82      101.73      5.19 o 
  -7  18   2      288.54      275.12      9.30 o 
  -6  18   2      159.83      159.27      5.05 o 
  -5  18   2      173.16      174.78      6.99 o 
  -4  18   2      131.73      146.25      4.62 o 
  -3  18   2      115.09      115.19      4.01 o 
  -2  18   2       47.52       42.22      4.12 o 
  -1  18   2        1.45        1.65      0.92 o 
   0  18   2      123.68      127.24      4.13 o 
   1  18   2       21.81       21.70      1.72 o 
   2  18   2       50.82       43.99      2.37 o 
   3  18   2      101.02      106.16      7.63 o 
   4  18   2        7.44        7.99      2.36 o 
   5  18   2       20.30       25.58      2.85 o 
   6  18   2       90.23       80.52      4.35 o 
   7  18   2        0.39        1.27      2.08 o 
  -9  19   2       32.35       23.57      4.22 o 
  -8  19   2        8.92        9.15      2.23 o 
  -7  19   2        2.54        3.42      1.41 o 
  -6  19   2        0.39       -0.94      0.94 o 
  -5  19   2       19.11       18.76      2.12 o 
  -4  19   2       44.37       42.89      3.00 o 
  -3  19   2      165.82      161.12      4.92 o 
  -2  19   2        3.64        4.69      1.22 o 
  -1  19   2       54.94       55.45      3.31 o 
   0  19   2       62.78       63.10      5.67 o 
   1  19   2        3.34        3.42      1.16 o 
   2  19   2        2.77        1.06      0.93 o 
   3  19   2      410.64      420.69     10.13 o 
   4  19   2       72.65       78.73      4.23 o 
   5  19   2       52.73       48.62      3.89 o 
   6  19   2       49.00       55.82      6.47 o 
   7  19   2       17.18       22.32      4.39 o 
  -8  20   2       17.87       20.74      3.64 o 
  -7  20   2       38.71       43.10      4.14 o 
  -6  20   2        8.38        6.50      1.65 o 
  -5  20   2        1.24        1.49      1.13 o 
  -4  20   2       12.26       13.04      2.23 o 
  -3  20   2       11.92       15.49      1.97 o 
  -2  20   2      122.18      102.18      5.41 o 
  -1  20   2       23.39       17.37      2.45 o 
   0  20   2        2.22       -0.14      0.85 o 
   1  20   2       30.36       33.07      3.15 o 
   2  20   2        2.88        3.44      1.48 o 
   3  20   2       11.24       10.14      1.99 o 
   4  20   2        0.99        0.58      1.24 o 
   5  20   2       48.79       47.84      4.00 o 
   6  20   2       73.66       71.41     12.90 o 
  -8  21   2       52.72       60.44      6.56 o 
  -7  21   2       14.43       14.01      2.20 o 
  -6  21   2       75.35       81.84      4.62 o 
  -5  21   2       11.04       13.00      2.13 o 
  -4  21   2        1.04        2.03      1.22 o 
  -3  21   2       32.59       27.48      5.06 o 
  -2  21   2       18.09       18.21      2.19 o 
  -1  21   2       14.36       13.17      2.24 o 
   0  21   2      148.90      144.86      5.58 o 
   1  21   2      141.62      147.87      5.89 o 
   2  21   2       23.85       28.71      5.23 o 
   3  21   2       29.72       29.13      4.68 o 
   4  21   2      107.61      112.64      5.39 o 
   5  21   2      105.58      109.85      5.44 o 
   6  21   2       64.93       71.02      7.43 o 
  -7  22   2       43.02       38.07      4.04 o 
  -6  22   2      262.02      273.41      7.47 o 
  -5  22   2      279.54      282.77      7.56 o 
  -4  22   2       90.01       99.67      5.52 o 
  -3  22   2      134.88      127.00      4.82 o 
  -2  22   2      438.16      413.05      8.91 o 
  -1  22   2      472.04      470.94      9.59 o 
   0  22   2        2.32        2.73      1.44 o 
   1  22   2      579.23      614.33     13.70 o 
   2  22   2       51.14       47.32      4.05 o 
   3  22   2       76.23       73.94      7.38 o 
   4  22   2       17.36       13.36      3.58 o 
   5  22   2       45.01       53.73      4.54 o 
  -6  23   2       10.63       10.81      2.51 o 
  -5  23   2       24.74       28.28      2.90 o 
  -4  23   2        6.32        6.16      1.72 o 
  -3  23   2       89.90       91.29      6.70 o 
  -2  23   2       17.26       14.82      2.08 o 
  -1  23   2      159.60      180.05      7.01 o 
   0  23   2       35.15       45.32      4.07 o 
   1  23   2      303.70      335.75     12.93 o 
   2  23   2       80.54       75.44      4.87 o 
   3  23   2       44.22       44.35      5.97 o 
   4  23   2       30.73       29.51      4.94 o 
  -5  24   2        0.94       -0.76      1.55 o 
  -4  24   2        0.02       -0.12      1.23 o 
  -3  24   2      114.72      114.26      4.83 o 
  -2  24   2        0.43        1.48      1.55 o 
  -1  24   2       40.91       36.52      3.90 o 
   0  24   2        3.22        1.66      1.78 o 
   1  24   2        0.65        0.06      1.50 o 
   2  24   2        3.19        2.00      1.63 o 
   3  24   2        0.71        0.27      2.38 o 
  -3  25   2       14.29       18.15      3.01 o 
  -2  25   2       59.65       63.48      5.17 o 
  -1  25   2       97.63       95.02      9.88 o 
   0  25   2        3.77        7.04      2.19 o 
   1  25   2        0.21        2.15      1.66 o 
 -13   1   3        3.46        1.98      1.58 o 
 -12   1   3      139.52      134.19      5.77 o 
 -11   1   3        4.72        4.66      1.53 o 
 -10   1   3      174.51      170.93      3.99 o 
  -9   1   3      847.77      852.11      8.37 o 
  -8   1   3      545.13      544.42      7.42 o 
  -7   1   3        8.27        4.66      0.51 o 
  -6   1   3      115.20      128.67      2.18 o 
  -5   1   3       23.65       30.52      0.96 o 
  -4   1   3      240.17      252.41      3.50 o 
  -3   1   3      551.07      628.68      6.66 o 
  -2   1   3      865.45      938.80     51.94 o 
  -1   1   3       24.82       17.07      0.78 o 
   0   1   3     1323.90     1337.48     12.72 o 
   1   1   3       13.86        9.55      0.48 o 
   2   1   3     1315.32     1390.85     13.36 o 
   3   1   3      941.19      910.93      9.65 o 
   4   1   3      419.92      452.53      5.92 o 
   5   1   3      520.13      527.21      6.86 o 
   6   1   3      458.83      439.92      6.33 o 
   7   1   3      335.43      327.98      8.94 o 
   8   1   3        6.41        4.65      0.99 o 
   9   1   3      367.82      375.90      6.57 o 
  10   1   3       19.54       18.56      1.76 o 
  11   1   3       48.31       47.19      3.25 o 
 -13   2   3      132.21      133.68      6.15 o 
 -12   2   3        8.84        9.25      3.91 o 
 -11   2   3      306.70      318.22      6.86 o 
 -10   2   3       26.90       29.59      1.73 o 
  -9   2   3     1316.47     1310.98     11.65 o 
  -8   2   3     1659.70     1606.63     14.64 o 
  -7   2   3      626.73      567.95      6.40 o 
  -6   2   3     1058.15     1052.51      9.48 o 
  -5   2   3      227.83      187.91      2.29 o 
  -4   2   3     1967.75     2103.87     17.09 o 
  -3   2   3        9.72        3.83      0.50 o 
   0   2   3      641.08      601.73      5.12 o 
   1   2   3      863.13      834.44      7.53 o 
   2   2   3       54.09       49.29      1.25 o 
   3   2   3      127.10      106.65      2.06 o 
   4   2   3        0.76        5.11      0.71 o 
   5   2   3     1021.91      896.19     10.13 o 
   6   2   3      282.12      227.89      4.21 o 
   7   2   3      104.81      121.30      3.13 o 
   8   2   3       44.62       46.98      2.40 o 
   9   2   3       26.14       28.38      1.98 o 
  10   2   3      153.54      156.11      4.16 o 
  11   2   3       70.46       71.37      4.87 o 
 -13   3   3        0.05       -0.17      1.32 o 
 -12   3   3        1.74        2.68      1.56 o 
 -11   3   3       60.84       60.61      3.18 o 
 -10   3   3       72.42       64.93      2.01 o 
  -9   3   3      445.40      430.03      6.43 o 
  -8   3   3      361.95      342.04      4.78 o 
  -7   3   3      138.93      143.84      2.72 o 
  -6   3   3     1078.54     1093.01      9.94 o 
  -5   3   3      957.65      992.12     11.51 o 
  -4   3   3      245.33      295.09      3.40 o 
  -3   3   3     2282.66     2406.84     19.17 o 
  -2   3   3      862.16     1014.93      8.06 o 
  -1   3   3      117.99      154.45      1.77 o 
   0   3   3       17.55       13.55      0.79 o 
   1   3   3     1156.72     1135.03     11.39 o 
   2   3   3      628.73      625.60      7.29 o 
   3   3   3      101.82       92.42      1.91 o 
   4   3   3     1905.52     1793.22     17.41 o 
   5   3   3        9.94        6.20      0.85 o 
   6   3   3      204.01      167.94      3.55 o 
   7   3   3       96.25       85.50      2.63 o 
   8   3   3      136.30      124.80      4.95 o 
   9   3   3       61.41       66.96      2.64 o 
  10   3   3        3.07        2.06      0.98 o 
  11   3   3      333.97      348.49      9.69 o 
 -13   4   3       50.99       59.20      9.77 o 
 -12   4   3       17.26       25.59      4.01 o 
 -11   4   3        4.07        3.80      1.66 o 
 -10   4   3       90.84       86.68      2.49 o 
  -9   4   3      577.51      541.78      9.37 o 
  -8   4   3       96.77       82.05      2.18 o 
  -7   4   3       26.30       24.69      1.33 o 
  -6   4   3      122.91      110.80      2.49 o 
  -5   4   3      164.54      192.34      2.55 o 
  -4   4   3      494.05      553.92      9.24 o 
  -3   4   3       23.78       33.08      0.72 o 
  -2   4   3      607.97      618.87      5.19 o 
  -1   4   3      536.03      560.85      6.86 o 
   0   4   3      195.39      104.16      3.85 o 
   1   4   3      191.85      194.84      3.33 o 
   2   4   3      603.50      690.10      7.56 o 
   3   4   3      533.00      550.82      5.99 o 
   4   4   3      162.17      156.17      2.53 o 
   5   4   3       79.86       56.87      1.92 o 
   6   4   3      499.13      512.44      9.63 o 
   7   4   3        0.85        0.66      0.63 o 
   8   4   3       11.66       15.11      1.44 o 
   9   4   3        2.63        2.71      0.95 o 
  10   4   3       40.55       40.15      2.50 o 
  11   4   3       49.40       51.79      4.28 o 
 -13   5   3      169.71      186.52      7.37 o 
 -12   5   3        1.42        0.13      2.33 o 
 -11   5   3       11.46       13.20      1.49 o 
 -10   5   3      117.97      117.96      3.60 o 
  -9   5   3        0.00       -0.06      0.56 o 
  -8   5   3        4.41        2.80      0.65 o 
  -7   5   3      138.69      151.76      3.34 o 
  -6   5   3      545.11      568.00      6.98 o 
  -5   5   3        0.81        0.71      0.40 o 
  -4   5   3       77.28       77.37      2.17 o 
  -3   5   3        2.07        4.81      0.93 o 
  -2   5   3        0.39        1.78      0.30 o 
  -1   5   3      692.50      708.86      8.34 o 
   0   5   3      470.81      509.38      5.68 o 
   1   5   3      210.51      245.14      3.52 o 
   2   5   3       67.57       70.97      1.95 o 
   3   5   3      536.57      641.33      6.75 o 
   4   5   3      273.87      269.91      3.54 o 
   5   5   3       68.97       42.82      1.59 o 
   6   5   3      722.29      671.43      8.50 o 
   7   5   3       31.53       27.26      2.11 o 
   8   5   3        1.46        1.73      0.80 o 
   9   5   3       41.10       44.20      2.78 o 
  10   5   3      167.24      177.31      5.27 o 
 -13   6   3      154.50      165.59      6.95 o 
 -12   6   3      111.58      119.48      6.31 o 
 -11   6   3      317.80      330.73      7.25 o 
 -10   6   3      272.27      289.95      4.84 o 
  -9   6   3      392.63      380.88      6.16 o 
  -8   6   3      252.36      248.47      4.35 o 
  -7   6   3     1761.67     1711.10     15.40 o 
  -6   6   3      285.52      282.85      5.45 o 
  -5   6   3      489.20      481.01      6.82 o 
  -4   6   3     1110.79     1124.99     12.14 o 
  -3   6   3      240.02      210.58      3.33 o 
  -2   6   3      189.39      167.24      2.37 o 
  -1   6   3      280.58      327.18      4.12 o 
   0   6   3     1974.64     2010.93     16.56 o 
   1   6   3       51.76       64.85      1.46 o 
   2   6   3      105.68      103.15      2.53 o 
   3   6   3      392.57      372.20      4.10 o 
   4   6   3        5.17        4.96      0.60 o 
   5   6   3        4.27        8.36      0.78 o 
   6   6   3       56.49       75.66      3.22 o 
   7   6   3      130.12      136.76      3.41 o 
   8   6   3        8.67       12.15      1.46 o 
   9   6   3       10.77       10.71      1.37 o 
  10   6   3        0.08       -0.55      0.97 o 
 -13   7   3      120.84      124.47      6.05 o 
 -12   7   3      112.06      110.17      4.29 o 
 -11   7   3        7.27        7.91      1.30 o 
 -10   7   3      193.24      192.04      6.78 o 
  -9   7   3       95.16       87.93      3.07 o 
  -8   7   3        8.47        5.47      0.81 o 
  -7   7   3       88.12       87.47      2.97 o 
  -6   7   3       14.42        9.54      0.84 o 
  -5   7   3      107.90       97.12      3.35 o 
  -4   7   3     1263.56     1321.42     13.17 o 
  -3   7   3        2.91        3.58      0.55 o 
  -2   7   3      235.11      218.14      3.11 o 
  -1   7   3      688.91      746.60      7.16 o 
   0   7   3       53.44       78.12      1.99 o 
   1   7   3       97.01      128.53      2.95 o 
   2   7   3      288.80      267.16      2.83 o 
   3   7   3     1012.17      992.84      8.02 o 
   4   7   3      168.75      163.47      2.67 o 
   5   7   3      204.35      195.70      3.12 o 
   6   7   3      428.33      398.80      6.39 o 
   7   7   3        2.02        3.82      0.97 o 
   8   7   3      132.91      129.48      4.15 o 
   9   7   3      184.14      181.68      5.52 o 
  10   7   3       62.89       63.12      4.74 o 
 -13   8   3        1.75        0.08      1.54 o 
 -12   8   3        6.21        7.18      1.68 o 
 -11   8   3       51.16       47.36      2.63 o 
 -10   8   3      301.08      293.40      6.49 o 
  -9   8   3       83.04       75.07      2.33 o 
  -8   8   3       50.40       43.43      1.89 o 
  -7   8   3      185.31      161.46      3.09 o 
  -6   8   3      152.87      145.89      2.76 o 
  -5   8   3       35.46       26.21      1.31 o 
  -4   8   3      617.95      576.88      8.13 o 
  -3   8   3     1225.08     1224.33     17.71 o 
  -2   8   3      970.18     1013.50     11.03 o 
  -1   8   3      244.92      236.89      3.17 o 
   0   8   3      644.73      648.60      6.52 o 
   1   8   3      591.89      594.38      6.13 o 
   2   8   3      359.43      368.60      3.61 o 
   3   8   3      399.98      356.63      4.78 o 
   4   8   3       95.29       87.11      1.93 o 
   5   8   3      113.93      102.21      2.23 o 
   6   8   3        0.46        1.59      0.59 o 
   7   8   3        8.25        5.96      1.01 o 
   8   8   3       68.20       75.74      3.27 o 
   9   8   3      566.97      580.71     10.19 o 
  10   8   3       45.97       42.51      3.12 o 
 -13   9   3        9.32       10.29      2.45 o 
 -12   9   3       42.55       45.72      3.37 o 
 -11   9   3        1.19        1.45      0.93 o 
 -10   9   3        8.68        6.90      1.04 o 
  -9   9   3       14.18       13.61      1.28 o 
  -8   9   3      172.02      174.74      3.45 o 
  -7   9   3      339.40      319.27      4.68 o 
  -6   9   3       52.14       46.82      2.32 o 
  -5   9   3       32.74       24.99      1.56 o 
  -4   9   3        2.56        6.84      1.30 o 
  -3   9   3      172.60      159.32      4.41 o 
  -2   9   3        9.32       10.06      0.76 o 
  -1   9   3      467.75      499.42      5.44 o 
   0   9   3      281.11      249.42      4.78 o 
   1   9   3       84.20       73.26      1.70 o 
   2   9   3       75.27       72.03      1.57 o 
   3   9   3      200.02      198.98      3.28 o 
   4   9   3       20.45       10.43      0.77 o 
   5   9   3       21.34       14.17      1.02 o 
   6   9   3        4.06        3.77      0.70 o 
   7   9   3       14.37       13.93      1.38 o 
   8   9   3        4.65        2.40      2.02 o 
   9   9   3       73.19       74.97      3.42 o 
  10   9   3        1.76        2.16      2.41 o 
 -12  10   3        8.31        8.22      2.26 o 
 -11  10   3      261.71      274.88      7.13 o 
 -10  10   3        0.06        0.96      1.72 o 
  -9  10   3      201.29      190.00      4.46 o 
  -8  10   3      283.01      287.72      5.92 o 
  -7  10   3      239.93      249.21      4.83 o 
  -6  10   3     1660.06     1613.47     17.79 o 
  -5  10   3      229.93      222.53      4.22 o 
  -4  10   3     1461.91     1437.96     17.25 o 
  -3  10   3       42.27       29.40      2.25 o 
  -2  10   3       72.89       61.50      1.92 o 
  -1  10   3       87.06       72.84      2.09 o 
   0  10   3        3.19        1.75      0.53 o 
   1  10   3     1719.99     1681.52     14.69 o 
   2  10   3      176.06      196.48      2.84 o 
   3  10   3      200.74      186.38      3.23 o 
   4  10   3        1.11        1.50      0.52 o 
   5  10   3       84.24       95.52      2.51 o 
   6  10   3       71.23       74.33      2.74 o 
   7  10   3       13.20       12.72      1.58 o 
   8  10   3       54.86       57.95      4.06 o 
   9  10   3        0.01       -1.21      1.21 o 
  10  10   3        5.75        4.04      2.58 o 
 -12  11   3      148.47      159.61      7.07 o 
 -11  11   3      268.72      281.48      7.04 o 
 -10  11   3      198.81      195.99      5.57 o 
  -9  11   3        7.18        6.30      1.17 o 
  -8  11   3       15.33       12.64      1.43 o 
  -7  11   3      594.28      556.69      8.07 o 
  -6  11   3      113.15      111.34      3.07 o 
  -5  11   3        6.63        5.99      0.94 o 
  -4  11   3      433.53      443.34      6.49 o 
  -3  11   3      374.97      404.69      6.86 o 
  -2  11   3      218.36      218.08      3.98 o 
  -1  11   3      229.19      236.69      5.13 o 
   0  11   3      193.23      181.06      3.27 o 
   1  11   3      328.08      341.03      4.43 o 
   2  11   3     1147.73     1142.59      9.99 o 
   3  11   3      104.37      123.79      2.65 o 
   4  11   3     1675.97     1575.03     13.52 o 
   5  11   3      446.88      475.56      6.80 o 
   6  11   3      169.09      159.38      3.47 o 
   7  11   3      470.11      466.69     16.39 o 
   8  11   3      149.20      140.46      5.54 o 
   9  11   3      378.39      391.02     12.20 o 
 -12  12   3        4.98        4.83      2.14 o 
 -11  12   3      278.47      288.52      7.26 o 
 -10  12   3      185.64      186.45      7.91 o 
  -9  12   3      185.93      177.03      4.48 o 
  -8  12   3       18.51       17.12      1.66 o 
  -7  12   3      246.62      237.11      4.92 o 
  -6  12   3      766.73      720.07      9.52 o 
  -5  12   3      156.09      136.12      3.40 o 
  -4  12   3     1782.22     1675.77     25.81 o 
  -3  12   3     1205.57     1206.75     13.27 o 
  -2  12   3       31.19       37.09      1.92 o 
  -1  12   3      105.47       99.49      2.19 o 
   0  12   3      471.15      486.20      6.16 o 
   1  12   3      892.61      899.16      8.29 o 
   2  12   3      123.53      126.10      3.25 o 
   3  12   3      679.24      647.14      7.49 o 
   4  12   3      293.00      257.01      3.88 o 
   5  12   3      282.25      269.28      5.51 o 
   6  12   3       26.79       26.84      2.47 o 
   7  12   3        2.60       -0.36      1.09 o 
   8  12   3        4.93        5.62      1.70 o 
   9  12   3        6.12        3.24      1.69 o 
 -12  13   3      195.33      199.06     11.84 o 
 -11  13   3        3.71        4.66      1.59 o 
 -10  13   3       76.26       77.95      3.98 o 
  -9  13   3       52.29       53.46      2.90 o 
  -8  13   3      507.46      492.20      7.95 o 
  -7  13   3      313.53      304.73      9.01 o 
  -6  13   3       46.12       38.95      3.25 o 
  -5  13   3      165.62      147.77      3.63 o 
  -4  13   3      244.16      246.66      4.71 o 
  -3  13   3      161.63      150.92      3.50 o 
  -2  13   3      137.26      127.26      3.14 o 
  -1  13   3      419.91      417.51      5.28 o 
   0  13   3      526.53      517.05      6.13 o 
   1  13   3      272.30      270.12      4.07 o 
   2  13   3       24.44       23.93      2.28 o 
   3  13   3      135.70      120.78      2.78 o 
   4  13   3        0.07       -0.33      0.48 o 
   5  13   3       26.15       38.00      2.16 o 
   6  13   3       17.80       17.25      2.22 o 
   7  13   3       73.03       67.34      3.82 o 
   8  13   3       57.37       61.69      4.38 o 
   9  13   3        8.03        8.70      2.97 o 
 -11  14   3       34.41       35.74      3.12 o 
 -10  14   3        0.37        0.03      1.12 o 
  -9  14   3      165.28      163.59      4.47 o 
  -8  14   3        4.26        2.90      1.06 o 
  -7  14   3      627.74      609.47      9.02 o 
  -6  14   3      633.18      590.40     10.19 o 
  -5  14   3      184.90      179.08      4.20 o 
  -4  14   3       54.14       54.43      2.47 o 
  -3  14   3      142.11      123.29      3.23 o 
  -2  14   3      789.57      779.30      9.77 o 
  -1  14   3       31.91       25.09      2.32 o 
   0  14   3     1474.36     1412.34     13.33 o 
   1  14   3      110.79      117.08      2.61 o 
   2  14   3      149.57      150.71      2.79 o 
   3  14   3       38.52       38.04      1.86 o 
   4  14   3        3.66        3.74      0.74 o 
   5  14   3       10.25        9.72      1.13 o 
   6  14   3       77.17       90.30      4.24 o 
   7  14   3       27.34       26.89      4.26 o 
   8  14   3      114.60      126.01     13.75 o 
   9  14   3        1.81        0.51      2.15 o 
 -11  15   3      189.74      197.33      7.43 o 
 -10  15   3       29.81       28.94      2.77 o 
  -9  15   3       46.93       47.21      2.89 o 
  -8  15   3        7.31        9.11      1.45 o 
  -7  15   3       50.52       44.40      3.10 o 
  -6  15   3       99.22       99.12      3.22 o 
  -5  15   3       28.44       24.91      2.13 o 
  -4  15   3       37.77       30.78      2.03 o 
  -3  15   3       36.64       30.46      1.94 o 
  -2  15   3      107.12      106.81      3.04 o 
  -1  15   3      244.87      266.45      4.92 o 
   0  15   3       84.65       73.19      2.12 o 
   1  15   3     1273.32     1271.02     12.49 o 
   2  15   3      171.99      178.21      4.12 o 
   3  15   3       50.39       46.77      2.04 o 
   4  15   3      253.70      257.65      4.16 o 
   5  15   3      214.38      208.19      6.37 o 
   6  15   3      230.33      243.54      7.48 o 
   7  15   3       89.09       91.47      4.62 o 
   8  15   3      686.11      699.67     14.70 o 
 -11  16   3      114.70      125.61      6.03 o 
 -10  16   3      171.89      170.62      6.38 o 
  -9  16   3      132.45      133.34      4.23 o 
  -8  16   3      414.47      429.00     14.13 o 
  -7  16   3       39.44       38.89      2.50 o 
  -6  16   3      356.80      348.90      6.51 o 
  -5  16   3     1148.67     1059.57     13.11 o 
  -4  16   3      161.73      161.10      4.03 o 
  -3  16   3       61.80       65.98      2.59 o 
  -2  16   3       39.40       43.00      2.33 o 
  -1  16   3      274.38      253.51      8.46 o 
   0  16   3      125.58      115.90      3.20 o 
   1  16   3      660.01      641.72      7.68 o 
   2  16   3      321.75      317.69      4.54 o 
   3  16   3       22.82       19.16      1.47 o 
   4  16   3        0.00       -0.14      0.79 o 
   5  16   3        3.33        2.35      1.23 o 
   6  16   3       45.00       48.07      3.74 o 
   7  16   3      112.70      117.45     12.60 o 
   8  16   3      211.51      221.47     10.39 o 
 -10  17   3        6.51        6.56      1.77 o 
  -9  17   3        6.24        4.74      1.31 o 
  -8  17   3       63.61       58.72      3.25 o 
  -7  17   3        7.73        5.93      1.33 o 
  -6  17   3        1.85        1.88      0.97 o 
  -5  17   3      233.93      216.20      4.95 o 
  -4  17   3        6.50        7.04      1.18 o 
  -3  17   3       67.51       63.81      2.65 o 
  -2  17   3       25.59       32.84      2.09 o 
  -1  17   3       24.34       20.89      1.70 o 
   0  17   3        0.04        0.23      0.73 o 
   1  17   3        5.14       10.88      1.29 o 
   2  17   3       71.92       74.77      2.40 o 
   3  17   3       14.79       17.14      1.62 o 
   4  17   3        1.74        1.51      0.95 o 
   5  17   3        1.05        1.66      1.04 o 
   6  17   3        1.54        1.26      1.36 o 
   7  17   3       20.67       21.52      2.81 o 
 -10  18   3       41.60       48.51      5.81 o 
  -9  18   3        1.98        1.70      1.46 o 
  -8  18   3      134.63      134.68      4.28 o 
  -7  18   3      147.18      133.42      4.18 o 
  -6  18   3       30.66       34.93      2.43 o 
  -5  18   3       18.18       15.81      1.67 o 
  -4  18   3       85.02       83.51      4.37 o 
  -3  18   3       65.82       58.09      2.79 o 
  -2  18   3        0.06        0.39      0.77 o 
  -1  18   3       46.36       39.56      2.72 o 
   0  18   3       42.87       41.36      2.38 o 
   1  18   3        0.45        1.27      0.81 o 
   2  18   3       28.12       30.85      2.11 o 
   3  18   3      107.94      106.31      3.73 o 
   4  18   3       39.70       39.86      3.52 o 
   5  18   3        0.10        0.76      1.01 o 
   6  18   3       10.55       10.79      2.13 o 
   7  18   3       13.83       13.86      3.47 o 
  -9  19   3        7.93        8.69      3.09 o 
  -8  19   3        0.14        1.63      1.34 o 
  -7  19   3        6.27        5.03      1.54 o 
  -6  19   3       99.54      107.02      4.35 o 
  -5  19   3       32.72       36.45      2.93 o 
  -4  19   3      147.34      139.71      5.05 o 
  -3  19   3        0.75        2.50      1.13 o 
  -2  19   3       79.53       81.74      3.51 o 
  -1  19   3       90.23       88.73      3.68 o 
   0  19   3      204.61      220.03      5.74 o 
   1  19   3      293.53      305.59      8.45 o 
   2  19   3       54.02       61.25      4.50 o 
   3  19   3      146.13      138.57      5.53 o 
   4  19   3        1.11        1.58      1.32 o 
   5  19   3       64.67       70.25      4.79 o 
   6  19   3       64.40       64.17      6.69 o 
  -8  20   3      112.75      126.11      7.17 o 
  -7  20   3      321.22      302.01      9.39 o 
  -6  20   3      298.43      301.88      7.63 o 
  -5  20   3      208.20      190.09      5.81 o 
  -4  20   3      397.98      402.99      8.71 o 
  -3  20   3       69.59       72.06      3.80 o 
  -2  20   3      223.64      229.98      6.25 o 
  -1  20   3      197.08      207.61      5.79 o 
   0  20   3      231.25      228.39      6.04 o 
   1  20   3       99.94      108.81      4.11 o 
   2  20   3       32.92       26.86      4.53 o 
   3  20   3      161.92      168.81      9.35 o 
   4  20   3       20.43       22.87      2.90 o 
   5  20   3       22.25       19.44      2.81 o 
  -8  21   3        1.18        0.91      1.71 o 
  -7  21   3        2.08        1.69      1.42 o 
  -6  21   3       12.97        9.52      1.90 o 
  -5  21   3      161.87      172.46      5.69 o 
  -4  21   3       17.91       14.43      2.10 o 
  -3  21   3        5.92        6.16      1.54 o 
  -2  21   3       23.36       22.41      2.43 o 
  -1  21   3      141.94      156.14      6.47 o 
   0  21   3       82.60       76.87      3.95 o 
   1  21   3      142.64      136.45      5.71 o 
   2  21   3        6.76        4.22      2.57 o 
   3  21   3       47.58       45.07      5.92 o 
   4  21   3       18.77       16.61      3.88 o 
   5  21   3        3.90        2.55      2.29 o 
  -7  22   3        5.64        7.10      2.23 o 
  -6  22   3       11.13       11.82      2.14 o 
  -5  22   3       78.94       76.76      4.24 o 
  -4  22   3       13.98       16.77      2.76 o 
  -3  22   3        0.57       -0.39      1.09 o 
  -2  22   3       44.14       42.23      3.26 o 
  -1  22   3       45.39       51.47      3.56 o 
   0  22   3       12.66       13.76      2.06 o 
   1  22   3       54.92       55.43      4.39 o 
   2  22   3       61.13       63.63      7.07 o 
   3  22   3        0.43       -1.76      1.76 o 
   4  22   3        3.87        2.05      2.51 o 
  -6  23   3       65.56       59.09      9.53 o 
  -5  23   3       25.41       27.65      2.97 o 
  -4  23   3       47.18       46.94      3.61 o 
  -3  23   3       87.91       84.09      4.46 o 
  -2  23   3        0.89        0.87      1.26 o 
  -1  23   3       77.30       75.25      4.13 o 
   0  23   3      100.67      102.06      5.34 o 
   1  23   3        0.65       -1.33      1.33 o 
   2  23   3      265.41      259.94     12.86 o 
   3  23   3      247.20      247.66     12.54 o 
  -4  24   3      282.52      284.14      7.88 o 
  -3  24   3      277.05      294.48     10.64 o 
  -2  24   3       96.95       89.78      5.27 o 
  -1  24   3      627.18      679.38     18.16 o 
   0  24   3        6.40        5.80      2.54 o 
   1  24   3      218.89      265.03     13.34 o 
   2  24   3       99.55       91.85      8.93 o 
  -1  25   3      275.27      281.91      9.50 o 
 -14   0   4       19.26       21.06      4.62 o 
 -13   0   4      304.62      264.65     12.55 o 
 -12   0   4       59.61       66.96      4.29 o 
 -11   0   4     2835.96     2803.13     57.77 o 
 -10   0   4      439.46      441.58     10.14 o 
  -9   0   4      368.49      354.61      6.95 o 
  -8   0   4     1021.83     1010.63     13.62 o 
  -7   0   4      562.42      549.84      8.07 o 
  -6   0   4      778.61      819.68     10.58 o 
  -5   0   4        1.56        1.31      1.04 o 
  -3   0   4     2773.94     2782.39     28.96 o 
  -2   0   4     1566.34     1671.09     18.19 o 
  -1   0   4     3271.46     3279.58     70.29 o 
   0   0   4      890.04      947.12     11.45 o 
   1   0   4        5.97        4.90      0.75 o 
   2   0   4       27.76       24.90      2.56 o 
   3   0   4      985.37      913.37     19.47 o 
   4   0   4      136.64      138.57      4.33 o 
   5   0   4       16.30       20.01      2.04 o 
   6   0   4       15.02       11.16      1.76 o 
   7   0   4       35.16       37.94      3.10 o 
   8   0   4      623.25      623.06     12.70 o 
   9   0   4       70.36       70.94      4.32 o 
  10   0   4      150.74      159.16      6.24 o 
 -14   1   4       38.83       41.50      4.35 o 
 -13   1   4        7.05        8.76      2.30 o 
 -12   1   4        3.48        3.13      1.24 o 
 -11   1   4       15.17       16.85      1.77 o 
 -10   1   4        0.05        0.96      0.73 o 
  -9   1   4      134.26      134.23      3.14 o 
  -8   1   4        2.07        1.95      0.57 o 
  -7   1   4      121.72      126.29      2.40 o 
  -6   1   4       16.29       15.66      1.04 o 
  -5   1   4     1463.19     1481.25     16.76 o 
  -4   1   4      159.14      153.52      2.58 o 
  -3   1   4     1088.80     1132.91     10.23 o 
  -2   1   4       69.50       56.17      1.25 o 
  -1   1   4      490.10      499.86      4.81 o 
   0   1   4     2273.51     2268.87     14.66 o 
   1   1   4        0.96        1.01      0.25 o 
   2   1   4     2515.82     2454.65     22.69 o 
   3   1   4     1058.15     1030.70     11.07 o 
   4   1   4      991.45      935.40     10.57 o 
   5   1   4      323.12      302.29      5.04 o 
   6   1   4      351.49      323.68      7.26 o 
   7   1   4      598.32      604.30      8.51 o 
   8   1   4        0.05        0.75      0.80 o 
   9   1   4      243.15      240.54      5.24 o 
  10   1   4      191.05      199.17      4.94 o 
 -14   2   4       13.02       14.21      2.80 o 
 -13   2   4       26.16       32.78      3.71 o 
 -12   2   4       40.50       41.50      3.06 o 
 -11   2   4       10.12       10.47      1.28 o 
 -10   2   4      200.05      206.39      4.31 o 
  -9   2   4       19.08       20.89      1.43 o 
  -8   2   4      148.41      147.74      3.01 o 
  -7   2   4        4.39        4.70      0.64 o 
  -6   2   4       34.40       37.27      1.34 o 
  -5   2   4      215.96      220.02      3.40 o 
  -4   2   4      973.29     1047.71      8.16 o 
  -3   2   4     2086.19     2199.77     15.33 o 
  -2   2   4      437.24      444.70      4.45 o 
  -1   2   4       69.41       76.76      1.59 o 
   0   2   4       38.97       42.66      0.88 o 
   1   2   4      133.23      129.20      1.81 o 
   2   2   4      728.13      721.46     10.38 o 
   3   2   4      178.94      184.10      2.80 o 
   4   2   4      961.77      977.58     10.28 o 
   5   2   4       62.93       63.46      2.18 o 
   6   2   4       45.65       37.31      2.06 o 
   7   2   4       42.10       36.85      2.14 o 
   8   2   4       47.73       39.54      2.34 o 
   9   2   4       31.07       39.62      2.48 o 
  10   2   4        0.05        1.10      1.07 o 
 -14   3   4        0.02        0.31      1.57 o 
 -13   3   4       39.26       32.84      4.80 o 
 -12   3   4      277.83      265.70      6.69 o 
 -11   3   4       19.10       17.50      1.59 o 
 -10   3   4       22.43       19.02      1.68 o 
  -9   3   4      219.13      212.82      3.91 o 
  -8   3   4      363.82      370.65      5.20 o 
  -7   3   4        8.89       10.76      0.95 o 
  -6   3   4       84.67       94.78      3.97 o 
  -5   3   4      505.58      505.10      5.98 o 
  -4   3   4       80.34       81.85      1.48 o 
  -3   3   4     2027.93     2118.19     14.80 o 
  -2   3   4      821.47      833.43      7.95 o 
  -1   3   4        0.22        1.33      0.48 o 
   0   3   4      444.98      466.90      4.17 o 
   1   3   4      196.89      178.37      2.87 o 
   2   3   4      282.84      287.65      5.57 o 
   3   3   4      542.76      541.95      6.05 o 
   4   3   4     2223.82     2098.61     18.36 o 
   5   3   4      146.62      150.30      3.39 o 
   6   3   4      162.05      161.88      3.78 o 
   7   3   4      167.27      167.87      3.98 o 
   8   3   4       41.97       38.53      2.30 o 
   9   3   4      148.11      147.50      4.07 o 
  10   3   4       19.60       19.13      2.19 o 
 -13   4   4      126.86      130.01     11.92 o 
 -12   4   4      507.70      501.53      9.65 o 
 -11   4   4      938.52      914.69     11.24 o 
 -10   4   4      962.64      945.94     12.57 o 
  -9   4   4      800.16      779.46      8.91 o 
  -8   4   4      231.00      229.49      3.93 o 
  -7   4   4      323.19      312.25      4.53 o 
  -6   4   4      808.89      825.85     12.63 o 
  -5   4   4      967.32      951.12     11.82 o 
  -4   4   4     2747.64     2761.36     25.23 o 
  -3   4   4     1086.68     1165.99      9.45 o 
  -2   4   4      723.99      711.48      6.29 o 
  -1   4   4        0.07        0.45      0.24 o 
   0   4   4        8.10        8.13      0.60 o 
   1   4   4      242.15      226.21      3.39 o 
   2   4   4       32.77       30.49      1.27 o 
   3   4   4      479.68      460.69      9.96 o 
   4   4   4        5.12        3.19      0.58 o 
   5   4   4       81.14       72.38      2.33 o 
   6   4   4        1.17        1.21      0.69 o 
   7   4   4       85.67       83.71      2.77 o 
   8   4   4       59.98       57.79      2.71 o 
   9   4   4       40.18       45.51      3.63 o 
  10   4   4        7.28        7.08      1.83 o 
 -13   5   4        8.31        8.40      3.40 o 
 -12   5   4        5.76        4.22      1.37 o 
 -11   5   4        1.29        0.07      0.92 o 
 -10   5   4        7.61        8.21      1.23 o 
  -9   5   4        1.01        0.28      0.60 o 
  -8   5   4      326.00      337.14      4.98 o 
  -7   5   4        0.22        0.35      0.47 o 
  -6   5   4      887.88      899.18     11.66 o 
  -5   5   4     1054.92     1104.42     31.77 o 
  -4   5   4     1243.95     1159.67     17.68 o 
  -3   5   4     1539.47     1551.74     11.20 o 
  -2   5   4      337.93      317.78      3.44 o 
  -1   5   4     1248.43     1263.11     11.25 o 
   0   5   4       27.01       16.66      1.14 o 
   1   5   4     1096.43     1136.56     10.95 o 
   2   5   4      955.88      918.80      9.16 o 
   3   5   4      375.44      344.79      4.20 o 
   4   5   4     1119.22     1006.13      9.30 o 
   5   5   4      164.38      170.58      3.29 o 
   6   5   4      458.52      412.84      6.43 o 
   7   5   4       32.61       26.82      1.86 o 
   8   5   4      127.41      125.14      5.74 o 
   9   5   4      260.91      244.68      5.36 o 
  10   5   4       45.98       39.94      3.67 o 
 -13   6   4       71.11       68.09      9.12 o 
 -12   6   4       20.20       19.64      2.22 o 
 -11   6   4      124.87      125.24      3.33 o 
 -10   6   4       54.83       52.50      2.31 o 
  -9   6   4      400.01      386.34      5.70 o 
  -8   6   4      263.51      258.54      4.30 o 
  -7   6   4      181.94      164.24      3.88 o 
  -6   6   4       26.39       24.22      2.11 o 
  -5   6   4       20.69       27.49      1.95 o 
  -4   6   4      183.19      186.77      4.88 o 
  -3   6   4      118.54      103.27      1.79 o 
  -2   6   4     1816.29     1834.03     17.37 o 
  -1   6   4      290.65      299.26      4.76 o 
   0   6   4       60.88       68.78      1.50 o 
   1   6   4       39.80       40.99      1.16 o 
   2   6   4      256.75      249.58      5.21 o 
   3   6   4       14.22       19.48      1.08 o 
   4   6   4      134.27      151.58      2.72 o 
   5   6   4      393.73      337.45      4.94 o 
   6   6   4       11.32       14.81      1.38 o 
   7   6   4       94.80       88.53      2.95 o 
   8   6   4        1.15        1.33      0.87 o 
   9   6   4      133.49      128.79      6.49 o 
 -13   7   4       74.76       74.72      5.50 o 
 -12   7   4      237.42      238.32      7.65 o 
 -11   7   4       40.41       41.28      2.28 o 
 -10   7   4      362.06      349.81      6.33 o 
  -9   7   4      437.33      432.57      9.49 o 
  -8   7   4      134.73      132.71      2.99 o 
  -7   7   4        5.98        6.82      0.99 o 
  -6   7   4       23.00       17.74      1.18 o 
  -5   7   4      122.72      122.27      3.08 o 
  -4   7   4        0.01        0.48      0.67 o 
  -3   7   4     2381.17     2402.05     22.17 o 
  -2   7   4      996.56      984.44     11.53 o 
  -1   7   4        9.78       11.07      1.05 o 
   0   7   4        3.59        6.01      0.76 o 
   1   7   4        5.72        2.69      0.56 o 
   2   7   4      113.02      107.44      1.97 o 
   3   7   4        2.87        1.57      0.48 o 
   4   7   4      478.08      441.23      5.22 o 
   5   7   4        6.97        9.34      0.91 o 
   6   7   4       21.56       19.95      2.16 o 
   7   7   4        0.27        1.10      0.75 o 
   8   7   4       19.85       21.61      1.83 o 
   9   7   4        1.19        1.41      1.03 o 
 -12   8   4      244.71      243.00      5.58 o 
 -11   8   4     1218.04     1205.69     13.19 o 
 -10   8   4      314.09      315.83      5.35 o 
  -9   8   4      533.31      528.81      7.25 o 
  -8   8   4      128.94      136.60      3.08 o 
  -7   8   4       52.75       50.45      2.48 o 
  -6   8   4      853.71      844.04     10.30 o 
  -5   8   4     1584.63     1516.97     16.20 o 
  -4   8   4     1582.65     1585.85     18.73 o 
  -3   8   4       59.22       79.91      3.51 o 
  -2   8   4       15.84       20.42      1.07 o 
  -1   8   4       93.04      105.54      2.43 o 
   0   8   4       46.23       47.03      1.41 o 
   1   8   4      282.07      270.92      3.70 o 
   2   8   4     1041.24      973.79      9.73 o 
   3   8   4       14.66        9.34      0.94 o 
   4   8   4      289.52      274.76      4.48 o 
   5   8   4       29.43       30.87      1.73 o 
   6   8   4      222.13      226.13      4.74 o 
   7   8   4       38.18       34.08      2.51 o 
   8   8   4        1.11        0.75      1.37 o 
   9   8   4      130.61      130.86      8.72 o 
 -13   9   4       88.86       99.92      9.84 o 
 -12   9   4      106.25      105.40      4.37 o 
 -11   9   4       17.09       22.88      2.07 o 
 -10   9   4       21.15       21.96      1.93 o 
  -9   9   4      104.00      102.60      4.70 o 
  -8   9   4        0.20        0.06      0.72 o 
  -7   9   4       12.81       14.52      1.44 o 
  -6   9   4       15.71       14.56      1.37 o 
  -5   9   4      199.73      205.51      4.13 o 
  -4   9   4       84.70       86.06      2.88 o 
  -3   9   4     1437.88     1446.13     17.27 o 
  -2   9   4     1531.31     1469.16     18.78 o 
  -1   9   4      464.50      488.98      5.61 o 
   0   9   4      477.48      454.39      5.34 o 
   1   9   4      281.51      283.07      3.91 o 
   2   9   4     1984.86     1880.30     16.82 o 
   3   9   4      486.02      485.97      6.28 o 
   4   9   4     1617.77     1531.20     14.81 o 
   5   9   4      880.99      853.45      9.72 o 
   6   9   4      321.01      323.79      5.90 o 
   7   9   4      202.76      188.61      5.20 o 
   8   9   4      126.68      129.88      4.44 o 
   9   9   4      595.57      632.73     19.45 o 
 -13  10   4      126.57      129.17      9.85 o 
 -12  10   4      158.43      163.97      6.16 o 
 -11  10   4       11.94       13.37      1.87 o 
 -10  10   4       64.37       60.57      2.98 o 
  -9  10   4      597.55      584.65     17.58 o 
  -8  10   4      223.08      209.08      4.67 o 
  -7  10   4        1.25        0.20      0.65 o 
  -6  10   4     1258.26     1228.19     13.99 o 
  -5  10   4      634.67      623.89      8.42 o 
  -4  10   4      254.57      236.87      4.44 o 
  -3  10   4      951.33      945.21     10.96 o 
  -2  10   4     1355.43     1314.91     15.92 o 
  -1  10   4      644.20      643.88      6.95 o 
   0  10   4        7.82       10.27      0.86 o 
   1  10   4     1443.48     1368.92     12.88 o 
   2  10   4       12.20       11.58      1.02 o 
   3  10   4       22.26       26.78      1.39 o 
   4  10   4       61.11       53.67      2.05 o 
   5  10   4        2.79        2.02      0.72 o 
   6  10   4       12.21       11.46      1.24 o 
   7  10   4      244.54      245.55      6.07 o 
   8  10   4       16.43       18.13      3.32 o 
   9  10   4      144.11      142.84      8.48 o 
 -12  11   4       42.05       39.21      3.17 o 
 -11  11   4        0.33        1.67      1.10 o 
 -10  11   4        1.31       -0.33      0.81 o 
  -9  11   4      262.17      243.75      5.36 o 
  -8  11   4        0.04        0.35      0.85 o 
  -7  11   4      296.29      292.27      5.58 o 
  -6  11   4      687.97      653.64      9.02 o 
  -5  11   4        0.52        1.00      0.80 o 
  -4  11   4       12.70       12.69      1.26 o 
  -3  11   4        5.42        5.24      0.88 o 
  -2  11   4      113.65      113.84      2.94 o 
  -1  11   4       40.82       37.84      1.47 o 
   0  11   4      316.30      308.24      4.29 o 
   1  11   4     1008.35     1004.13      9.97 o 
   2  11   4       17.06       19.18      1.29 o 
   3  11   4        6.61        6.43      0.81 o 
   4  11   4       18.77       21.47      1.49 o 
   5  11   4       14.33       12.16      1.30 o 
   6  11   4       14.25       17.07      1.46 o 
   7  11   4        2.97        1.53      1.09 o 
   8  11   4      133.11      137.85      5.75 o 
   9  11   4        3.63        1.77      2.50 o 
 -12  12   4        8.69        8.73      2.04 o 
 -11  12   4      179.35      178.99      9.91 o 
 -10  12   4       93.23       93.59      3.45 o 
  -9  12   4      148.23      147.55      4.17 o 
  -8  12   4       63.81       61.27      2.92 o 
  -7  12   4       27.42       32.94      2.21 o 
  -6  12   4     1252.90     1220.47     15.87 o 
  -5  12   4      180.65      176.00      4.05 o 
  -4  12   4      660.10      644.71      8.73 o 
  -3  12   4      425.64      424.09      6.52 o 
  -2  12   4       78.59       77.73      5.37 o 
  -1  12   4        1.60        1.46      0.55 o 
   0  12   4      307.16      303.20      5.48 o 
   1  12   4      940.43      896.22     10.65 o 
   2  12   4       32.78       36.54      2.34 o 
   3  12   4       65.09       57.33      1.98 o 
   4  12   4        0.11        0.15      0.58 o 
   5  12   4      166.70      158.90      3.93 o 
   6  12   4      314.56      315.33      8.10 o 
   7  12   4        2.05        2.57      1.39 o 
   8  12   4        0.48        0.70      1.48 o 
 -12  13   4       30.60       30.41      4.22 o 
 -11  13   4       36.52       39.27      3.20 o 
 -10  13   4       10.40        7.79      1.50 o 
  -9  13   4        4.80        3.27      1.16 o 
  -8  13   4      478.10      468.81      7.90 o 
  -7  13   4      114.75      119.30      3.60 o 
  -6  13   4       25.15       23.25      1.86 o 
  -5  13   4       89.73       89.58      2.93 o 
  -4  13   4       21.28       23.47      1.75 o 
  -3  13   4      160.64      166.91      5.05 o 
  -2  13   4      842.61      802.42     11.19 o 
  -1  13   4     1416.29     1438.04     15.61 o 
   0  13   4      362.88      349.87      4.88 o 
   1  13   4      536.50      532.99      8.86 o 
   2  13   4     1063.21     1009.61     10.71 o 
   3  13   4      564.42      573.41      9.18 o 
   4  13   4      420.91      391.76      5.96 o 
   5  13   4     1115.56     1117.55     12.25 o 
   6  13   4      440.53      420.86      8.88 o 
   7  13   4      397.27      399.16     10.06 o 
   8  13   4      243.81      245.35     11.11 o 
 -11  14   4      143.57      142.60      6.35 o 
 -10  14   4      217.11      230.36      5.68 o 
  -9  14   4      143.09      142.27      4.45 o 
  -8  14   4      648.01      646.44      9.85 o 
  -7  14   4      435.07      421.08      7.38 o 
  -6  14   4      499.94      495.23     10.05 o 
  -5  14   4      439.40      441.78      7.23 o 
  -4  14   4      112.97      105.01      3.18 o 
  -3  14   4      435.09      399.15     10.96 o 
  -2  14   4        0.39        1.77      0.77 o 
  -1  14   4      587.89      559.35      9.67 o 
   0  14   4       61.92       62.86      2.40 o 
   1  14   4      206.76      196.89      4.72 o 
   2  14   4      221.44      210.68      3.95 o 
   3  14   4       66.20       60.58      2.20 o 
   4  14   4       87.75       88.33      4.01 o 
   5  14   4      125.92      133.31      3.69 o 
   6  14   4       25.11       29.47      4.84 o 
   7  14   4       17.01       18.35      3.42 o 
   8  14   4        0.39        1.74      2.32 o 
 -11  15   4       17.41       16.87      2.37 o 
 -10  15   4      243.13      241.97      7.16 o 
  -9  15   4       73.09       65.31      3.44 o 
  -8  15   4       25.55       25.82      2.21 o 
  -7  15   4      132.39      120.29      3.79 o 
  -6  15   4      114.13      119.95      3.67 o 
  -5  15   4      120.69      112.56      3.48 o 
  -4  15   4        4.69        5.25      1.09 o 
  -3  15   4      499.20      462.16      7.33 o 
  -2  15   4       89.43       74.40      3.15 o 
  -1  15   4       31.56       33.23      2.24 o 
   0  15   4      193.42      200.24      5.16 o 
   1  15   4        1.98        2.54      0.82 o 
   2  15   4       46.43       49.41      2.43 o 
   3  15   4        3.27        3.34      0.85 o 
   4  15   4       15.73       16.71      1.50 o 
   5  15   4       35.35       33.97      2.29 o 
   6  15   4        2.98        5.98      1.77 o 
   7  15   4       67.79       72.38      5.34 o 
 -11  16   4        1.16        2.32      2.00 o 
 -10  16   4       35.02       43.21      2.98 o 
  -9  16   4       98.70       95.11      3.79 o 
  -8  16   4        1.72       -0.33      1.09 o 
  -7  16   4      150.67      151.12      4.33 o 
  -6  16   4        3.05        3.31      1.10 o 
  -5  16   4      174.18      158.49      6.13 o 
  -4  16   4       20.52       18.54      1.71 o 
  -3  16   4       63.78       48.76      2.61 o 
  -2  16   4      310.33      297.44      5.66 o 
  -1  16   4        3.88        3.33      0.95 o 
   0  16   4       84.50       76.19      2.70 o 
   1  16   4        8.42        8.74      1.85 o 
   2  16   4        8.60        7.58      1.06 o 
   3  16   4        0.28        0.07      0.66 o 
   4  16   4        0.07       -0.46      0.68 o 
   5  16   4       11.46       13.03      2.19 o 
   6  16   4       99.86      101.45      6.01 o 
   7  16   4       22.62       24.02      4.26 o 
 -10  17   4        9.83       10.50      1.99 o 
  -9  17   4        0.02       -0.13      1.08 o 
  -8  17   4      100.91       99.72      3.73 o 
  -7  17   4      196.01      189.34      4.99 o 
  -6  17   4      137.50      135.26      5.44 o 
  -5  17   4       82.59       88.15      3.23 o 
  -4  17   4      150.46      149.44      4.10 o 
  -3  17   4      102.15      103.30      3.86 o 
  -2  17   4       38.06       38.01      2.38 o 
  -1  17   4     1306.91     1302.79     17.15 o 
   0  17   4      398.75      394.36      6.74 o 
   1  17   4      273.54      262.35      6.36 o 
   2  17   4      197.23      204.68      4.19 o 
   3  17   4       70.15       67.08      2.63 o 
   4  17   4      102.48      109.44      4.77 o 
   5  17   4       11.56       16.83      2.46 o 
   6  17   4      857.75      868.06     19.60 o 
 -10  18   4       87.20       91.63      4.73 o 
  -9  18   4      284.96      288.19      6.74 o 
  -8  18   4      533.19      527.49      9.24 o 
  -7  18   4      983.75      955.11     13.25 o 
  -6  18   4      310.47      311.08      6.78 o 
  -5  18   4        3.16        1.25      0.97 o 
  -4  18   4      159.03      160.61      4.37 o 
  -3  18   4       21.16       24.01      2.03 o 
  -2  18   4       80.30       87.38      3.16 o 
  -1  18   4      249.53      247.04      5.30 o 
   0  18   4      209.77      211.85      4.83 o 
   1  18   4       54.16       62.16      3.14 o 
   2  18   4      188.90      196.94      4.83 o 
   3  18   4       49.78       54.77      2.98 o 
   4  18   4        9.46       10.27      2.02 o 
   5  18   4       14.00       12.96      2.28 o 
   6  18   4       37.07       43.15      5.63 o 
  -9  19   4       16.09       14.04      2.27 o 
  -8  19   4       54.90       53.82      3.32 o 
  -7  19   4        0.01       -0.03      1.10 o 
  -6  19   4      275.84      265.91      6.45 o 
  -5  19   4        0.42        1.58      1.04 o 
  -4  19   4       50.98       50.43      2.92 o 
  -3  19   4        9.31        7.90      1.33 o 
  -2  19   4       19.72       17.66      1.97 o 
  -1  19   4      271.12      287.30      5.90 o 
   0  19   4      191.29      189.44      4.68 o 
   1  19   4      588.03      616.54     11.05 o 
   2  19   4        5.60        4.58      1.39 o 
   3  19   4       87.15       92.27      4.62 o 
   4  19   4       13.80       16.84      2.45 o 
   5  19   4       20.78       25.38      6.07 o 
  -8  20   4        0.16       -1.41      1.84 o 
  -7  20   4       70.07       64.58      4.74 o 
  -6  20   4        1.26        1.69      1.32 o 
  -5  20   4       12.39        9.16      1.55 o 
  -4  20   4       11.81       13.79      1.72 o 
  -3  20   4        2.26        2.12      1.06 o 
  -2  20   4       14.08       14.79      1.71 o 
  -1  20   4      115.05      120.05      3.81 o 
   0  20   4       99.16      107.66      5.52 o 
   1  20   4      107.89      107.76      5.51 o 
   2  20   4        5.82        7.63      1.91 o 
   3  20   4       51.66       57.26      6.36 o 
   5  20   4       30.57       39.31      5.36 o 
  -8  21   4        0.08        1.68      2.23 o 
  -7  21   4       20.94       22.00      2.65 o 
  -6  21   4      215.11      212.10      6.58 o 
  -5  21   4       86.08       88.57      5.77 o 
  -4  21   4       14.90       16.32      2.23 o 
  -3  21   4       34.91       28.65      4.46 o 
  -2  21   4      277.95      290.35      7.39 o 
  -1  21   4        6.02        6.10      1.54 o 
   0  21   4      288.39      301.32      7.42 o 
   1  21   4      349.85      373.99     11.36 o 
   2  21   4       31.16       44.58      6.04 o 
   3  21   4       34.95       33.03      5.23 o 
  -7  22   4      288.73      286.12     13.12 o 
  -6  22   4      228.62      236.72      8.44 o 
  -5  22   4       94.78       92.83      4.81 o 
  -4  22   4       45.79       45.11      3.52 o 
  -3  22   4      282.84      294.90      7.74 o 
  -2  22   4       79.05       74.27      4.12 o 
  -1  22   4     1045.09     1055.97     16.52 o 
   0  22   4       31.65       31.09      2.87 o 
   1  22   4       33.17       28.30      5.05 o 
   2  22   4        1.00        0.69      2.04 o 
   3  22   4        1.63        4.08      2.83 o 
  -5  23   4        4.98        3.56      2.03 o 
  -4  23   4       20.19       18.62      2.49 o 
  -3  23   4       94.05      105.23      6.05 o 
  -2  23   4       51.53       52.63      3.81 o 
  -1  23   4      232.76      238.62      7.45 o 
   0  23   4      414.66      425.63     17.39 o 
   1  23   4      298.11      339.80     15.26 o 
   2  23   4      120.97      119.68      8.89 o 
  -3  24   4       10.92       10.31      2.56 o 
  -2  24   4       21.76       21.14      2.64 o 
  -1  24   4       47.70       50.17      4.64 o 
   0  24   4       20.99       23.14      5.00 o 
 -14   1   5       15.03       14.78      3.92 o 
 -13   1   5      239.35      234.55      8.46 o 
 -12   1   5       19.64       24.43      2.15 o 
 -11   1   5       36.73       33.78      2.37 o 
 -10   1   5       54.94       54.97      2.91 o 
  -9   1   5        0.46        0.96      0.70 o 
  -8   1   5      170.40      181.50      3.65 o 
  -7   1   5      178.90      175.98      3.04 o 
  -6   1   5     1347.22     1364.61     13.88 o 
  -5   1   5       46.90       39.13      1.44 o 
  -4   1   5        0.08        0.03      0.32 o 
  -3   1   5        4.03        7.13      0.64 o 
  -2   1   5      400.98      437.64      4.30 o 
  -1   1   5        0.97        2.51      0.42 o 
   0   1   5     3049.75     3097.49     19.79 o 
   1   1   5     2410.14     2310.78     16.58 o 
   2   1   5      486.38      483.59      4.90 o 
   3   1   5      352.73      358.05      4.96 o 
   4   1   5      197.30      196.39      3.99 o 
   5   1   5      468.03      454.76      6.90 o 
   6   1   5       45.07       34.22      2.62 o 
   7   1   5      775.58      780.16     10.53 o 
   8   1   5      103.56      103.48      4.08 o 
   9   1   5       13.73       12.75      1.87 o 
 -14   2   5       44.90       53.25      6.16 o 
 -13   2   5      509.88      526.80     10.54 o 
 -12   2   5        3.72        4.29      1.21 o 
 -11   2   5       79.21       83.16      2.82 o 
 -10   2   5      283.89      270.57      4.97 o 
  -9   2   5      385.63      371.07      6.39 o 
  -8   2   5     1126.96     1156.41     11.78 o 
  -7   2   5      173.73      152.19      2.83 o 
  -6   2   5      620.32      653.44      6.75 o 
  -5   2   5       97.18      106.21      2.74 o 
  -4   2   5      221.47      252.29      3.09 o 
  -3   2   5      991.04     1030.81      7.68 o 
  -2   2   5     1032.11     1063.84      7.83 o 
  -1   2   5     1035.12     1087.17      8.64 o 
   0   2   5       31.09       30.52      1.00 o 
   1   2   5      371.55      370.82      3.96 o 
   2   2   5      815.67      794.35      7.57 o 
   3   2   5       84.18       76.36      3.01 o 
   4   2   5        3.70        1.61      0.67 o 
   5   2   5        0.40        0.65      0.67 o 
   6   2   5       60.44       62.51      3.62 o 
   7   2   5      412.53      411.90      9.41 o 
   8   2   5     1109.23     1109.40     13.82 o 
   9   2   5      527.69      511.57      9.77 o 
 -14   3   5       51.29       51.02      4.84 o 
 -13   3   5       38.07       39.83      3.25 o 
 -12   3   5      243.29      249.12      5.09 o 
 -11   3   5       18.16       15.77      1.54 o 
 -10   3   5        2.54        4.27      1.03 o 
  -9   3   5       25.57       28.39      1.73 o 
  -8   3   5       88.77       90.02      2.48 o 
  -7   3   5     1736.49     1733.94     15.98 o 
  -6   3   5     1036.02      977.80      9.97 o 
  -5   3   5     3884.00     3886.34     28.79 o 
  -4   3   5       32.09       47.79      1.24 o 
  -3   3   5      262.24      293.72      3.07 o 
  -2   3   5      217.72      213.98      2.66 o 
  -1   3   5      334.19      340.30      3.57 o 
   0   3   5     2426.86     2404.10     16.83 o 
   1   3   5     1386.05     1353.49     11.35 o 
   2   3   5     1868.05     1783.37     14.54 o 
   3   3   5       90.27       73.69      1.85 o 
   4   3   5      433.89      382.51      5.43 o 
   5   3   5      160.02      166.22      3.82 o 
   6   3   5       85.26       81.74      2.78 o 
   7   3   5      202.05      202.72      4.65 o 
   8   3   5      209.84      200.42      4.83 o 
   9   3   5       97.15      104.89      4.40 o 
 -13   4   5       17.80       25.51      2.66 o 
 -12   4   5      159.01      161.72      4.08 o 
 -11   4   5       26.71       30.56      2.28 o 
 -10   4   5       16.25       17.43      1.69 o 
  -9   4   5      265.35      248.47      4.45 o 
  -8   4   5      111.52      114.36      2.82 o 
  -7   4   5      170.99      172.89      4.36 o 
  -6   4   5      207.34      205.49      3.57 o 
  -5   4   5      209.66      224.61      3.64 o 
  -4   4   5      282.27      290.50      4.05 o 
  -3   4   5        1.00        0.07      0.28 o 
  -2   4   5      262.82      263.05      2.63 o 
  -1   4   5      120.04      118.01      1.85 o 
   0   4   5     1123.14     1132.61      9.48 o 
   1   4   5      957.83      966.90      8.69 o 
   2   4   5       73.67       84.53      2.57 o 
   3   4   5      305.16      325.36      4.27 o 
   4   4   5       13.80       18.54      1.29 o 
   5   4   5      152.31      143.83      3.54 o 
   6   4   5       32.95       34.86      2.14 o 
   7   4   5      111.17      100.52      4.35 o 
   8   4   5      139.25      137.68      3.97 o 
   9   4   5       20.54       23.04      3.17 o 
 -13   5   5       14.43       17.81      2.30 o 
 -12   5   5       15.30       13.13      1.50 o 
 -11   5   5       33.59       33.92      2.40 o 
 -10   5   5       22.66       22.39      1.64 o 
  -9   5   5       36.89       37.62      2.08 o 
  -8   5   5       56.55       53.59      2.13 o 
  -7   5   5        6.71        9.88      1.15 o 
  -6   5   5       10.27       13.60      1.52 o 
  -5   5   5      662.14      691.84     11.61 o 
  -4   5   5        5.23        3.15      0.48 o 
  -3   5   5      109.09      109.77      2.23 o 
  -2   5   5      108.57       98.65      3.09 o 
  -1   5   5      591.88      589.19      5.69 o 
   0   5   5      181.82      178.28      2.53 o 
   1   5   5       40.93       46.93      1.26 o 
   2   5   5      922.36      872.43      8.24 o 
   3   5   5       97.95       85.18      2.03 o 
   4   5   5      289.51      265.11      3.94 o 
   5   5   5        0.54        0.39      0.60 o 
   6   5   5      182.93      184.67      4.25 o 
   7   5   5      126.90      114.56      3.58 o 
   8   5   5       19.74       19.19      1.86 o 
   9   5   5       59.18       60.40      4.38 o 
 -13   6   5      272.97      269.88      7.19 o 
 -12   6   5       40.21       44.93      3.76 o 
 -11   6   5      429.61      441.74      7.71 o 
 -10   6   5       80.08       78.60      3.29 o 
  -9   6   5      613.01      616.01      7.90 o 
  -8   6   5      238.59      233.22      5.62 o 
  -7   6   5      897.46      866.94     15.03 o 
  -6   6   5      359.78      364.12      5.92 o 
  -5   6   5      137.02      132.99      3.93 o 
  -4   6   5      199.26      194.53      3.88 o 
  -3   6   5       66.95       62.43      1.66 o 
  -2   6   5        5.06        7.23      0.73 o 
  -1   6   5      125.74      129.76      2.46 o 
   0   6   5      106.40      111.87      2.25 o 
   1   6   5       97.34       93.01      2.66 o 
   2   6   5      785.50      754.63      8.41 o 
   3   6   5      148.06      149.53      3.27 o 
   4   6   5       25.78       26.80      1.41 o 
   5   6   5      154.27      141.83      3.20 o 
   6   6   5      148.25      158.13      3.93 o 
   7   6   5        0.06       -0.24      0.79 o 
   8   6   5      361.49      361.52      8.44 o 
 -13   7   5       29.06       26.20      3.35 o 
 -12   7   5       10.47       10.33      1.83 o 
 -11   7   5       74.34       76.41      4.83 o 
 -10   7   5       60.06       62.63      3.00 o 
  -9   7   5        0.39        1.76      0.88 o 
  -8   7   5      538.42      505.98     17.73 o 
  -7   7   5      410.39      396.19     11.80 o 
  -6   7   5      828.49      810.99     10.22 o 
  -5   7   5      905.85      861.05     10.49 o 
  -4   7   5     1416.51     1357.80     14.62 o 
  -3   7   5     1039.91     1037.36     16.14 o 
  -2   7   5       35.29       23.28      1.25 o 
  -1   7   5     1638.71     1641.31     14.65 o 
   0   7   5     1159.79     1101.64     10.52 o 
   1   7   5      267.21      252.61      4.44 o 
   2   7   5     1106.79     1109.71     11.32 o 
   3   7   5      681.32      662.34      7.93 o 
   4   7   5      301.11      276.88      4.84 o 
   5   7   5        9.51        8.40      1.21 o 
   6   7   5      337.97      331.81     12.48 o 
   7   7   5      366.77      361.71     13.35 o 
   8   7   5       14.60       15.08      2.04 o 
 -13   8   5        8.69        9.37      2.38 o 
 -12   8   5       57.02       53.50      3.63 o 
 -11   8   5      209.17      204.45      5.11 o 
 -10   8   5       88.06       84.46      3.27 o 
  -9   8   5        0.03        0.04      0.71 o 
  -8   8   5       87.13       88.74      3.49 o 
  -7   8   5       44.48       49.91      2.44 o 
  -6   8   5      137.39      141.17      4.05 o 
  -5   8   5       71.26       72.70      2.48 o 
  -4   8   5      810.72      784.37     13.11 o 
  -3   8   5      220.68      226.77      4.27 o 
  -2   8   5       33.58       38.50      1.45 o 
  -1   8   5      416.93      434.08      5.33 o 
   0   8   5      735.16      724.94      7.69 o 
   1   8   5       94.79      100.10      2.85 o 
   2   8   5       33.10       29.66      1.61 o 
   3   8   5       33.38       28.38      1.71 o 
   4   8   5        0.03        1.59      0.68 o 
   5   8   5      282.31      292.31      5.04 o 
   6   8   5        8.45        9.20      1.53 o 
   7   8   5      802.81      804.90     12.89 o 
   8   8   5        0.08        0.28      1.09 o 
 -13   9   5        2.01       -0.44      2.16 o 
 -12   9   5       11.90        9.79      1.89 o 
 -11   9   5       26.83       28.78      2.33 o 
 -10   9   5       13.56       14.32      1.67 o 
  -9   9   5      127.21      122.78      4.05 o 
  -8   9   5       21.98       19.45      1.80 o 
  -7   9   5      242.96      231.16      4.88 o 
  -6   9   5      118.21      118.28      3.32 o 
  -5   9   5       20.83       16.27      1.42 o 
  -4   9   5       12.96        9.22      1.24 o 
  -3   9   5       39.59       46.33      2.14 o 
  -2   9   5      251.52      242.85      4.43 o 
  -1   9   5       39.85       39.96      1.53 o 
   0   9   5      384.36      370.40      5.70 o 
   1   9   5       12.36       15.14      1.32 o 
   2   9   5      110.03      101.29      2.60 o 
   3   9   5      103.81      104.23      2.73 o 
   4   9   5       66.99       62.53      2.75 o 
   5   9   5        0.01        0.12      0.65 o 
   6   9   5        2.74        3.01      1.01 o 
   7   9   5       80.55       84.85      3.69 o 
   8   9   5       14.09       12.70      2.73 o 
 -12  10   5       10.37       12.97      1.77 o 
 -11  10   5       41.86       42.70      5.54 o 
 -10  10   5      151.17      154.84      4.43 o 
  -9  10   5       20.50       22.68      2.00 o 
  -8  10   5     1064.08     1048.43     13.22 o 
  -7  10   5      197.15      196.10      4.54 o 
  -6  10   5      429.11      410.47      6.78 o 
  -5  10   5       34.95       28.79      2.18 o 
  -4  10   5        3.22        1.59      0.70 o 
  -3  10   5        0.27        0.07      0.86 o 
  -2  10   5       16.09       19.63      1.48 o 
  -1  10   5      467.07      472.68      5.82 o 
   0  10   5       22.86       24.90      1.64 o 
   1  10   5        0.44        1.14      1.02 o 
   2  10   5       20.41       19.48      1.53 o 
   3  10   5      190.01      190.58      4.01 o 
   4  10   5      373.36      373.31      5.81 o 
   5  10   5       35.33       32.43      2.45 o 
   6  10   5       13.97        7.95      1.34 o 
   7  10   5       54.85       59.64      3.60 o 
   8  10   5       67.85       56.91      6.18 o 
 -12  11   5        0.01        2.00      1.18 o 
 -11  11   5       45.13       40.23      2.79 o 
 -10  11   5       38.90       37.36      2.59 o 
  -9  11   5       12.91       14.57      3.07 o 
  -8  11   5      121.17      127.71      3.83 o 
  -7  11   5      177.22      178.68      4.42 o 
  -6  11   5      173.86      161.76      4.05 o 
  -5  11   5      551.85      559.35      8.21 o 
  -4  11   5      818.01      785.96     10.17 o 
  -3  11   5      334.36      338.04      9.42 o 
  -2  11   5     1027.03     1007.17     11.89 o 
  -1  11   5      802.69      773.98      9.69 o 
   0  11   5     1044.53     1035.69     12.01 o 
   1  11   5      144.35      151.19      3.57 o 
   2  11   5     1404.80     1374.55     13.61 o 
   3  11   5     1110.16     1118.33     12.01 o 
   4  11   5      223.34      220.11      4.67 o 
   5  11   5      743.00      752.14     11.13 o 
   6  11   5      307.21      304.56      6.14 o 
   7  11   5      257.12      265.65      9.47 o 
   8  11   5       63.64       63.54      6.69 o 
 -12  12   5      127.69      131.67      5.16 o 
 -11  12   5      256.86      263.30      6.23 o 
 -10  12   5       61.75       65.60      3.47 o 
  -9  12   5       11.42       10.63      1.53 o 
  -8  12   5       27.55       25.06      2.10 o 
  -7  12   5        1.59        2.43      0.94 o 
  -6  12   5      209.00      202.55      4.67 o 
  -5  12   5      870.86      825.36     11.61 o 
  -4  12   5      133.94      125.48      3.46 o 
  -3  12   5      162.48      157.50      3.82 o 
  -2  12   5       27.61       21.50      1.65 o 
  -1  12   5       26.08       29.53      2.23 o 
   0  12   5       32.48       29.90      1.85 o 
   1  12   5       64.28       62.39      2.85 o 
   2  12   5      243.05      238.40      4.26 o 
   3  12   5      145.64      144.03      3.43 o 
   4  12   5       10.54       11.08      1.74 o 
   5  12   5      415.68      435.86      6.74 o 
   6  12   5      337.92      333.01      5.89 o 
   7  12   5       10.38       10.62      3.37 o 
 -12  13   5       31.15       25.50      3.41 o 
 -11  13   5       18.19       16.46      2.00 o 
 -10  13   5      438.83      433.37      8.14 o 
  -9  13   5       20.95       24.42      2.16 o 
  -8  13   5      115.14      109.96      3.68 o 
  -7  13   5       48.86       44.03      2.64 o 
  -6  13   5       54.69       51.47      2.76 o 
  -5  13   5       90.42       80.71      4.65 o 
  -4  13   5      127.28      130.30      3.61 o 
  -3  13   5      663.10      635.79      8.95 o 
  -2  13   5        8.75        9.62      1.25 o 
  -1  13   5        1.21        2.47      0.84 o 
   0  13   5      127.14      123.41      4.12 o 
   1  13   5       88.89       91.36      2.85 o 
   2  13   5       10.61       16.26      1.35 o 
   3  13   5      315.11      291.09      5.85 o 
   4  13   5       92.45      100.11      3.39 o 
   5  13   5        2.91        5.95      1.12 o 
   6  13   5       31.87       33.26      2.17 o 
   7  13   5       45.28       44.12      5.55 o 
 -11  14   5        0.07        1.38      1.20 o 
 -10  14   5      132.20      120.26      4.84 o 
  -9  14   5      646.32      631.57     10.14 o 
  -8  14   5      359.63      341.91      6.85 o 
  -7  14   5       74.26       77.17      3.42 o 
  -6  14   5      154.09      142.18      4.04 o 
  -5  14   5       49.61       44.34      2.61 o 
  -4  14   5        0.04        1.07      0.82 o 
  -3  14   5       96.40      101.91      3.21 o 
  -2  14   5     1569.54     1491.53     16.66 o 
  -1  14   5      215.57      221.86      4.67 o 
   0  14   5       29.06       32.70      2.59 o 
   1  14   5       32.30       30.53      2.01 o 
   2  14   5        3.87        4.91      0.93 o 
   3  14   5      167.25      164.12      3.82 o 
   4  14   5      101.36      103.29      3.46 o 
   5  14   5      130.80      133.72      3.61 o 
   6  14   5       25.77       24.68      3.00 o 
   7  14   5       72.88       70.95      7.00 o 
 -11  15   5       12.20       10.80      2.97 o 
 -10  15   5      147.82      146.88      4.69 o 
  -9  15   5       10.57       11.60      1.72 o 
  -8  15   5      130.59      132.75      6.26 o 
  -7  15   5      103.18      110.16      3.75 o 
  -6  15   5      148.27      148.63      4.23 o 
  -5  15   5      101.89       99.25      3.44 o 
  -4  15   5       53.80       50.75      3.35 o 
  -3  15   5      991.26     1006.92     12.69 o 
  -2  15   5      257.35      240.59      5.07 o 
  -1  15   5      794.78      802.87     10.64 o 
   0  15   5      570.77      568.74     10.20 o 
   1  15   5      349.09      338.00      7.40 o 
   2  15   5      303.29      303.29      5.21 o 
   3  15   5       75.09       73.04      2.79 o 
   4  15   5      510.59      505.52      9.96 o 
   5  15   5      141.20      145.76      3.84 o 
   6  15   5      352.07      347.95      9.57 o 
 -10  16   5      332.98      344.51      7.48 o 
  -9  16   5       37.89       38.04      2.79 o 
  -8  16   5      127.70      129.97      4.25 o 
  -7  16   5       56.57       49.73      3.07 o 
  -6  16   5      106.98      105.77      5.32 o 
  -5  16   5      208.10      202.60      5.35 o 
  -4  16   5        3.68        3.06      1.68 o 
  -3  16   5       10.47        9.85      1.43 o 
  -2  16   5      338.97      332.07      6.25 o 
  -1  16   5       43.08       44.03      2.54 o 
   0  16   5      141.83      150.21      4.90 o 
   1  16   5        5.40        6.20      1.19 o 
   2  16   5       17.89       14.99      1.65 o 
   3  16   5      104.71      111.07      3.24 o 
   4  16   5      165.62      173.64      4.16 o 
   5  16   5      464.94      447.62     15.58 o 
   6  16   5        0.06        1.48      2.35 o 
 -10  17   5      279.14      306.25      8.08 o 
  -9  17   5      217.17      231.95      7.77 o 
  -8  17   5      105.14      111.31      4.08 o 
  -7  17   5       27.87       31.04      2.49 o 
  -6  17   5       46.06       51.28      3.06 o 
  -5  17   5        6.70        7.05      1.48 o 
  -4  17   5       84.32       81.03      3.28 o 
  -3  17   5      653.91      618.32      9.42 o 
  -2  17   5      528.37      537.93      8.55 o 
  -1  17   5        3.03        4.47      1.12 o 
   0  17   5       30.87       32.80      2.78 o 
   1  17   5       60.34       65.39      3.15 o 
   2  17   5        1.27        1.74      0.95 o 
   3  17   5       50.76       56.94      3.19 o 
   4  17   5      155.56      154.42      5.31 o 
   5  17   5      174.44      186.25      9.21 o 
  -9  18   5       37.82       42.74      3.53 o 
  -8  18   5      118.12      123.90     10.71 o 
  -7  18   5      182.14      170.55      7.77 o 
  -6  18   5       23.04       21.08      2.08 o 
  -5  18   5        3.50        2.43      1.10 o 
  -4  18   5        0.11        1.58      1.01 o 
  -3  18   5        1.77        1.45      1.02 o 
  -2  18   5       45.96       43.49      2.67 o 
  -1  18   5       80.59       74.10      3.14 o 
   0  18   5        1.35        0.92      1.15 o 
   1  18   5      138.30      150.71      4.40 o 
   2  18   5       28.59       24.77      2.19 o 
   3  18   5        1.20        0.06      1.20 o 
   4  18   5        4.44        3.08      2.54 o 
   5  18   5       70.11       66.18      6.27 o 
  -9  19   5       14.13       17.51      2.50 o 
  -8  19   5      197.18      194.99      5.54 o 
  -7  19   5       92.34       92.74      3.99 o 
  -6  19   5      280.90      258.16      6.15 o 
  -5  19   5       80.82       84.67      3.66 o 
  -4  19   5      243.74      237.94      8.57 o 
  -3  19   5      122.38      125.79      4.52 o 
  -2  19   5      254.38      254.92      5.75 o 
  -1  19   5      437.81      441.79      7.83 o 
   0  19   5      170.21      174.32      5.62 o 
   1  19   5      195.27      204.89      5.27 o 
   2  19   5       32.14       34.10      4.54 o 
   3  19   5       80.58       85.77      6.52 o 
   4  19   5       21.47       18.95      3.92 o 
  -8  20   5       91.55       86.31      4.63 o 
  -7  20   5       36.12       40.75      2.97 o 
  -6  20   5      265.46      267.90      6.40 o 
  -5  20   5       17.89       19.53      2.09 o 
  -4  20   5       42.57       44.62      2.91 o 
  -3  20   5       90.48       91.70      3.64 o 
  -2  20   5        0.34       -0.20      0.89 o 
  -1  20   5        0.03       -0.87      0.87 o 
   0  20   5       13.63       14.35      2.29 o 
   1  20   5       56.40       65.30      8.81 o 
   2  20   5       75.54       74.33      4.30 o 
   3  20   5       29.95       27.47      4.46 o 
  -7  21   5        4.67        8.45      3.35 o 
  -6  21   5        7.15        7.76      1.67 o 
  -5  21   5        8.48        8.35      1.61 o 
  -4  21   5        9.45        9.81      1.79 o 
  -3  21   5      466.08      469.93     12.11 o 
  -2  21   5      167.63      174.92      7.45 o 
  -1  21   5      173.45      170.53      5.87 o 
   0  21   5       68.45       70.46      4.30 o 
   1  21   5      108.67      114.40      5.26 o 
   2  21   5       99.00      109.76      5.99 o 
  -6  22   5        1.33        1.22      3.85 o 
  -5  22   5        4.03        5.08      1.97 o 
  -4  22   5        0.10        0.67      1.31 o 
  -3  22   5        0.44       -1.13      1.20 o 
  -2  22   5       16.45       12.98      2.15 o 
  -1  22   5       72.30       76.01      5.91 o 
   0  22   5        0.72       -1.48      1.48 o 
   1  22   5        9.39        9.10      3.41 o 
  -4  23   5       56.32       55.73      9.50 o 
  -3  23   5       41.48       40.11      4.09 o 
  -2  23   5      164.49      182.43      9.77 o 
  -1  23   5       19.67       20.17      4.88 o 
 -13   0   6      452.10      467.78     12.29 o 
 -12   0   6        5.00        6.69      2.68 o 
 -11   0   6      101.36      100.39      6.41 o 
 -10   0   6      587.16      609.33     13.54 o 
  -9   0   6       17.98       16.97      1.93 o 
  -8   0   6        9.52       11.54      3.82 o 
  -7   0   6       57.51       57.70      3.51 o 
  -6   0   6      580.16      617.24      9.26 o 
  -5   0   6        5.40        5.14      0.95 o 
  -4   0   6      900.18      962.76     12.52 o 
  -3   0   6     1352.10     1469.70     20.63 o 
  -2   0   6        2.82       11.36      1.06 o 
  -1   0   6      596.81      538.13      6.97 o 
   0   0   6       34.43       42.36      2.03 o 
   1   0   6       49.03       49.81      1.75 o 
   2   0   6      131.71      132.45      3.74 o 
   3   0   6       64.81       67.92      3.37 o 
   4   0   6       21.47       20.12      2.25 o 
   5   0   6      424.99      429.69     12.12 o 
   6   0   6     1182.99     1207.50     34.94 o 
   7   0   6       82.62       76.62      4.25 o 
   8   0   6      317.98      337.97     13.05 o 
 -13   1   6       15.20       14.98      1.93 o 
 -12   1   6       47.75       49.31      3.59 o 
 -11   1   6        2.01        2.14      0.94 o 
 -10   1   6      135.93      146.27      3.72 o 
  -9   1   6       61.07       60.59      2.65 o 
  -8   1   6       43.61       41.71      2.12 o 
  -7   1   6      533.07      516.02      6.10 o 
  -6   1   6       16.56       15.42      1.19 o 
  -5   1   6      504.45      488.27      5.62 o 
  -4   1   6      207.30      177.61      2.89 o 
  -3   1   6      147.51      164.64      2.52 o 
  -2   1   6      502.39      518.62      5.12 o 
  -1   1   6      226.63      220.26      2.57 o 
   0   1   6      511.69      522.23      5.10 o 
   1   1   6       72.84       73.95      2.59 o 
   2   1   6      544.80      520.95      6.53 o 
   3   1   6      396.66      415.26      5.79 o 
   4   1   6       11.10        8.34      1.11 o 
   5   1   6       72.61       71.17      2.65 o 
   6   1   6       13.84       11.77      1.48 o 
   7   1   6        0.05       -0.75      0.86 o 
   8   1   6        0.20       -0.21      1.36 o 
 -13   2   6       33.33       38.09      2.83 o 
 -12   2   6       52.30       49.45      2.72 o 
 -11   2   6        5.11        3.92      1.50 o 
 -10   2   6       56.37       50.95      2.87 o 
  -9   2   6        4.14        4.95      1.10 o 
  -8   2   6       41.77       40.54      3.29 o 
  -7   2   6       61.36       58.35      1.92 o 
  -6   2   6      493.22      501.90      5.88 o 
  -5   2   6       42.80       47.77      1.45 o 
  -4   2   6       56.25       58.55      1.58 o 
  -3   2   6        1.13        1.46      0.40 o 
  -2   2   6       25.69       28.44      1.17 o 
  -1   2   6       65.38       64.87      1.43 o 
   0   2   6       43.23       40.10      1.26 o 
   1   2   6      406.98      429.65      4.64 o 
   2   2   6       20.10       18.30      1.13 o 
   3   2   6        2.03        4.78      0.79 o 
   4   2   6       29.28       27.64      1.84 o 
   5   2   6       26.16       26.82      2.20 o 
   6   2   6       47.81       42.72      2.48 o 
   7   2   6        3.81        2.97      1.12 o 
   8   2   6        6.96        7.04      4.05 o 
 -13   3   6        3.74        4.33      1.40 o 
 -12   3   6        1.02        0.88      0.93 o 
 -11   3   6        4.74        4.15      1.85 o 
 -10   3   6        0.20        0.67      1.01 o 
  -9   3   6      158.58      162.93      6.42 o 
  -8   3   6        3.14        3.92      1.45 o 
  -7   3   6       76.00       74.23      2.27 o 
  -6   3   6       12.71       13.91      1.20 o 
  -5   3   6      255.38      248.61      4.05 o 
  -4   3   6        2.58        1.95      0.42 o 
  -3   3   6      490.62      466.80      4.76 o 
  -2   3   6      712.65      714.57      6.41 o 
  -1   3   6       10.14       13.00      1.38 o 
   0   3   6       20.96       26.01      1.29 o 
   1   3   6       37.77       44.86      1.49 o 
   2   3   6      856.56      835.14      8.25 o 
   3   3   6       61.88       61.97      2.23 o 
   4   3   6      484.25      497.65      6.72 o 
   5   3   6      310.91      314.25      6.66 o 
   6   3   6       79.71       83.77      3.53 o 
   7   3   6        1.48       -0.07      1.11 o 
   8   3   6        0.02       -0.96      1.23 o 
 -13   4   6      204.44      210.99      5.00 o 
 -12   4   6      246.05      252.76      5.34 o 
 -11   4   6      319.30      324.64      6.58 o 
 -10   4   6      140.09      135.42      3.99 o 
  -9   4   6       94.76       98.90      3.27 o 
  -8   4   6      119.98      131.42      3.15 o 
  -7   4   6       61.79       58.40      2.08 o 
  -6   4   6      534.88      549.28      6.89 o 
  -5   4   6      338.77      358.44      5.10 o 
  -4   4   6       58.64       61.85      2.05 o 
  -3   4   6        4.72       12.66      0.79 o 
  -2   4   6       86.00       64.65      1.49 o 
  -1   4   6      216.81      190.76      3.35 o 
   0   4   6      716.53      692.63     11.21 o 
   1   4   6       32.51       34.32      1.36 o 
   2   4   6        6.37        7.55      0.79 o 
   3   4   6      317.62      293.76      4.25 o 
   4   4   6       73.49       86.66      2.95 o 
   5   4   6      395.61      374.75      6.46 o 
   6   4   6      598.00      591.18      8.84 o 
   7   4   6      129.11      134.83      4.37 o 
   8   4   6       34.48       35.70      5.10 o 
 -13   5   6        1.02        1.51      1.23 o 
 -12   5   6       21.58       19.16      2.18 o 
 -11   5   6        3.70        4.71      1.18 o 
 -10   5   6      150.19      140.11      4.99 o 
  -9   5   6        1.95        2.33      0.79 o 
  -8   5   6      323.98      319.46      5.19 o 
  -7   5   6      740.14      717.75      9.71 o 
  -6   5   6      318.70      290.73      6.80 o 
  -5   5   6     1205.87     1186.62     13.50 o 
  -4   5   6      169.15      146.30      4.05 o 
  -3   5   6      603.46      590.64      6.08 o 
  -2   5   6       89.48       76.13      2.00 o 
  -1   5   6      194.32      197.23      3.32 o 
   0   5   6      528.19      527.54      6.50 o 
   1   5   6       16.48       16.07      1.18 o 
   2   5   6      638.39      596.80      7.37 o 
   3   5   6       27.17       28.37      1.66 o 
   4   5   6       64.78       50.44      2.61 o 
   5   5   6        1.45        1.51      1.04 o 
   6   5   6       38.53       43.21      3.89 o 
   7   5   6       23.43       19.89      2.24 o 
   8   5   6       37.56       35.02      5.09 o 
 -13   6   6       44.40       47.82      3.16 o 
 -12   6   6        1.24        0.68      1.18 o 
 -11   6   6       86.26       83.77      4.05 o 
 -10   6   6       44.94       40.64      3.08 o 
  -9   6   6        0.05        0.50      0.78 o 
  -8   6   6       56.81       51.40      2.70 o 
  -7   6   6       26.65       23.74      1.81 o 
  -6   6   6        4.70        6.54      1.06 o 
  -5   6   6       99.86       94.50      2.88 o 
  -4   6   6      144.56      151.34      3.56 o 
  -3   6   6       98.31      106.59      2.90 o 
  -2   6   6      134.47      127.49      2.65 o 
  -1   6   6        6.00        6.43      0.77 o 
   0   6   6       98.06      102.78      2.80 o 
   1   6   6      595.62      601.90      7.32 o 
   2   6   6       49.33       37.73      1.78 o 
   3   6   6       16.03       11.96      1.17 o 
   4   6   6       19.58       17.15      1.41 o 
   5   6   6       72.22       76.84      3.05 o 
   6   6   6        2.98        2.44      1.20 o 
   7   6   6      127.53      120.80      6.22 o 
 -13   7   6       72.84       76.25      3.78 o 
 -12   7   6        0.06       -0.79      1.29 o 
 -11   7   6       65.08       63.83      6.31 o 
 -10   7   6      268.57      262.72      5.80 o 
  -9   7   6      332.36      324.20      6.35 o 
  -8   7   6       14.55       14.82      1.57 o 
  -7   7   6       28.38       26.50      1.93 o 
  -6   7   6       52.68       51.79      2.47 o 
  -5   7   6      168.70      183.41      4.14 o 
  -4   7   6      431.74      415.26      6.56 o 
  -3   7   6      760.12      735.97      9.42 o 
  -2   7   6      663.93      645.01      7.31 o 
  -1   7   6       13.28        9.19      1.08 o 
   0   7   6      257.99      251.15      4.66 o 
   1   7   6       81.61       80.47      2.31 o 
   2   7   6      116.78      116.29      2.87 o 
   3   7   6       13.99       17.70      1.39 o 
   4   7   6      173.86      167.06      3.74 o 
   5   7   6       57.37       58.63      3.61 o 
   6   7   6       43.93       45.98      3.35 o 
   7   7   6      128.37      129.36      4.72 o 
 -13   8   6      327.80      339.33     11.10 o 
 -12   8   6      163.11      164.63      7.88 o 
 -11   8   6      296.81      301.31      9.14 o 
 -10   8   6      145.10      149.57      5.32 o 
  -9   8   6       85.06       90.51      3.29 o 
  -8   8   6       12.12       12.63      1.48 o 
  -7   8   6       24.99       23.37      1.86 o 
  -6   8   6      417.99      414.10      6.85 o 
  -5   8   6      133.47      118.88      3.67 o 
  -4   8   6       42.21       46.95      2.86 o 
  -3   8   6      293.45      279.92      5.09 o 
  -2   8   6      231.61      209.89      4.21 o 
  -1   8   6      347.94      333.01      5.51 o 
   0   8   6        4.21        4.07      0.85 o 
   1   8   6        3.72        3.67      0.75 o 
   2   8   6        3.92        4.55      0.82 o 
   3   8   6      138.21      136.48      3.29 o 
   4   8   6      932.79      909.55     10.65 o 
   5   8   6      300.78      296.32      6.04 o 
   6   8   6      204.50      201.62      6.50 o 
   7   8   6        0.33       -0.07      1.35 o 
 -13   9   6        2.43        2.24      1.50 o 
 -12   9   6        2.24        1.01      1.88 o 
 -11   9   6        3.26        5.21      1.34 o 
 -10   9   6      210.57      210.39      5.28 o 
  -9   9   6      168.77      166.41      4.51 o 
  -8   9   6       74.41       74.04      2.93 o 
  -7   9   6      135.29      130.72      3.97 o 
  -6   9   6       95.28       86.77      2.96 o 
  -5   9   6      211.28      214.19      7.77 o 
  -4   9   6      380.24      339.36      5.92 o 
  -3   9   6     1371.59     1347.02     18.58 o 
  -2   9   6      644.67      630.57      8.52 o 
  -1   9   6       24.37       26.77      1.76 o 
   0   9   6      713.27      716.12      9.36 o 
   1   9   6      216.70      223.46      4.48 o 
   2   9   6      322.77      315.69      5.18 o 
   3   9   6      334.09      328.45      5.43 o 
   4   9   6      449.82      442.06      6.70 o 
   5   9   6       64.02       57.88      3.62 o 
   6   9   6       50.14       54.50      3.80 o 
   7   9   6       92.14       90.50      6.33 o 
 -12  10   6       64.16       59.47      4.06 o 
 -11  10   6       21.31       20.18      2.08 o 
 -10  10   6        2.64        0.30      0.97 o 
  -9  10   6       22.29       22.74      2.05 o 
  -8  10   6      327.37      310.15      6.25 o 
  -7  10   6       13.07       12.47      1.46 o 
  -6  10   6       47.06       44.15      2.51 o 
  -5  10   6      492.86      493.55      7.74 o 
  -4  10   6        1.82        2.27      0.81 o 
  -3  10   6       34.26       40.31      2.24 o 
  -2  10   6        2.64        1.93      0.83 o 
  -1  10   6      524.40      530.59     16.70 o 
   0  10   6      263.52      252.35      6.21 o 
   1  10   6        0.53        1.30      0.68 o 
   2  10   6       85.81       76.80      3.53 o 
   3  10   6      230.25      228.31      4.47 o 
   4  10   6       22.69       20.17      1.65 o 
   5  10   6       92.04       92.20      2.97 o 
   6  10   6        2.07        1.39      1.18 o 
   7  10   6      382.88      355.30     14.06 o 
 -12  11   6        3.07        1.55      1.43 o 
 -11  11   6       79.08       77.46      3.77 o 
 -10  11   6       16.93       14.14      1.76 o 
  -9  11   6      356.47      339.19      9.35 o 
  -8  11   6        0.75        1.33      0.96 o 
  -7  11   6        1.29        0.22      0.78 o 
  -6  11   6       84.73       82.74      3.11 o 
  -5  11   6        0.43        0.85      0.78 o 
  -4  11   6      184.97      175.63      4.22 o 
  -3  11   6       50.53       46.85      2.37 o 
  -2  11   6      271.51      278.35      5.24 o 
  -1  11   6        3.21        3.63      1.08 o 
   0  11   6        0.39        0.62      0.70 o 
   1  11   6      171.54      164.97      3.92 o 
   2  11   6        1.54        1.22      0.72 o 
   3  11   6       43.73       49.82      2.45 o 
   4  11   6       78.05       80.63      2.83 o 
   5  11   6        0.38        0.04      0.78 o 
   6  11   6        1.09        1.38      1.09 o 
 -12  12   6       10.27        9.08      1.69 o 
 -11  12   6      131.09      128.91      4.43 o 
 -10  12   6       78.63       80.44      3.79 o 
  -9  12   6        1.97        1.85      1.10 o 
  -8  12   6      306.76      289.01      6.19 o 
  -7  12   6       82.84       78.86      3.18 o 
  -6  12   6       89.04       86.24      3.15 o 
  -5  12   6       83.63       79.12      3.43 o 
  -4  12   6      197.71      184.20      4.79 o 
  -3  12   6        0.02        0.37      0.71 o 
  -2  12   6        6.93        7.59      1.20 o 
  -1  12   6       53.02       55.32      3.33 o 
   0  12   6       32.28       34.46      2.30 o 
   1  12   6       30.23       27.85      1.91 o 
   2  12   6       16.25       17.99      1.49 o 
   3  12   6       18.84       18.40      1.59 o 
   4  12   6      389.93      396.19      8.82 o 
   5  12   6      193.68      189.70      4.92 o 
   6  12   6       94.66       96.67      3.61 o 
 -11  13   6       25.39       24.90      2.42 o 
 -10  13   6      153.22      148.89      4.69 o 
  -9  13   6        0.34        0.49      0.97 o 
  -8  13   6       13.46       19.09      2.62 o 
  -7  13   6       57.40       51.94      2.96 o 
  -6  13   6        8.90        8.09      1.33 o 
  -5  13   6       25.34       24.31      1.99 o 
  -4  13   6      790.18      758.34     10.54 o 
  -3  13   6      342.53      354.66      6.40 o 
  -2  13   6      272.36      253.50      5.18 o 
  -1  13   6      453.69      441.91      8.78 o 
   0  13   6      299.66      285.46      6.81 o 
   1  13   6       95.98      100.68      3.31 o 
   2  13   6      134.91      132.78      3.42 o 
   3  13   6      795.60      807.71     10.10 o 
   4  13   6       75.62       72.57      2.89 o 
   5  13   6      127.61      137.62      4.38 o 
   6  13   6      124.08      127.32      7.93 o 
 -11  14   6        5.44        4.98      1.47 o 
 -10  14   6      141.37      139.64      4.63 o 
  -9  14   6       20.47       19.81      2.60 o 
  -8  14   6       41.00       41.93      2.80 o 
  -7  14   6      296.28      282.19      6.19 o 
  -6  14   6        0.24        1.04      0.94 o 
  -5  14   6       48.22       45.92      2.75 o 
  -4  14   6       92.52       86.49      3.19 o 
  -3  14   6       15.75       15.35      1.65 o 
  -2  14   6       38.50       35.80      2.70 o 
  -1  14   6        0.16        0.11      0.90 o 
   0  14   6      117.69      100.07      7.01 o 
   1  14   6      189.84      179.14      4.56 o 
   2  14   6       20.25       23.23      1.79 o 
   3  14   6      262.08      270.53      5.24 o 
   4  14   6       64.00       62.59      4.67 o 
   5  14   6       82.03       90.63      3.76 o 
 -11  15   6       14.62       13.36      2.80 o 
 -10  15   6       14.88       12.83      1.89 o 
  -9  15   6       60.04       57.58      3.41 o 
  -8  15   6        0.00       -0.86      0.90 o 
  -7  15   6       20.15       20.49      2.06 o 
  -6  15   6       14.02       15.39      1.80 o 
  -5  15   6      238.33      215.44      5.20 o 
  -4  15   6       10.75        8.83      1.43 o 
  -3  15   6        8.41        9.39      1.42 o 
  -2  15   6       21.38       19.57      2.12 o 
  -1  15   6       21.85       18.38      2.21 o 
   0  15   6        1.37        2.01      1.08 o 
   1  15   6       32.49       25.44      3.28 o 
   2  15   6        5.23        6.11      1.54 o 
   3  15   6       68.58       67.93      2.82 o 
   4  15   6       32.63       36.92      2.62 o 
   5  15   6        9.33       12.18      1.73 o 
 -10  16   6        1.30       -0.75      1.27 o 
  -9  16   6       59.48       61.57      4.36 o 
  -8  16   6       54.10       59.63      3.50 o 
  -7  16   6      101.98       97.66      3.71 o 
  -6  16   6        4.12        3.75      1.16 o 
  -5  16   6        1.92        4.65      1.24 o 
  -4  16   6      203.00      193.99      4.94 o 
  -3  16   6        0.13        0.24      0.91 o 
  -2  16   6        1.38        0.87      0.91 o 
  -1  16   6       36.53       34.00      2.93 o 
   0  16   6        6.71        6.57      2.11 o 
   1  16   6       30.89       27.64      2.25 o 
   2  16   6        1.93        2.00      1.29 o 
   3  16   6        5.14        3.70      1.58 o 
   4  16   6       48.43       52.85      3.12 o 
  -9  17   6       33.21       30.86      2.72 o 
  -8  17   6      157.57      150.11      7.00 o 
  -7  17   6      178.80      179.43      5.14 o 
  -6  17   6      113.67      111.82      4.44 o 
  -5  17   6      390.53      366.93      7.27 o 
  -4  17   6        6.95        7.31      1.45 o 
  -3  17   6      580.33      582.09      9.31 o 
  -2  17   6      106.82      116.69      3.79 o 
  -1  17   6      298.53      286.29      7.40 o 
   0  17   6      441.56      448.48      9.52 o 
   1  17   6        6.31        5.34      1.30 o 
   2  17   6      112.94      116.36      5.71 o 
   3  17   6        2.64        1.60      1.46 o 
   4  17   6      157.83      163.89      5.72 o 
  -9  18   6      122.22      129.38      5.29 o 
  -8  18   6      308.68      321.51      7.28 o 
  -7  18   6       51.24       53.21      3.34 o 
  -6  18   6       40.98       42.37      3.39 o 
  -5  18   6       92.24       88.68      3.64 o 
  -4  18   6       87.70       85.84      3.61 o 
  -3  18   6       36.53       33.39      2.51 o 
  -2  18   6       23.14       24.49      2.19 o 
  -1  18   6       65.69       72.54      4.35 o 
   0  18   6       52.22       56.10      4.40 o 
   1  18   6       46.64       48.41      3.59 o 
   2  18   6      341.37      354.09     10.35 o 
   3  18   6      371.63      382.96     13.89 o 
  -8  19   6      213.69      216.23      6.79 o 
  -7  19   6        4.52        4.18      1.47 o 
  -6  19   6        0.56        0.03      1.07 o 
  -5  19   6       36.10       37.38      2.77 o 
  -4  19   6       12.67       12.24      1.77 o 
  -3  19   6       19.75       18.39      2.03 o 
  -2  19   6       22.53       18.99      2.70 o 
  -1  19   6      362.19      375.28      8.94 o 
   0  19   6       22.37       29.67      2.95 o 
   1  19   6        4.02        4.59      1.56 o 
   2  19   6       33.13       33.70      3.85 o 
  -7  20   6        7.01        5.36      1.79 o 
  -6  20   6        0.38       -0.97      0.97 o 
  -5  20   6       40.33       34.70      3.15 o 
  -4  20   6       15.01       14.74      1.95 o 
  -3  20   6      127.88      120.21      4.16 o 
  -2  20   6       10.91       10.12      2.04 o 
  -1  20   6      115.99      110.87      4.81 o 
   0  20   6       21.95       22.02      2.61 o 
   1  20   6       26.22       32.47      3.07 o 
  -6  21   6      284.01      282.38      7.72 o 
  -5  21   6       41.57       39.20      3.34 o 
  -4  21   6      250.14      252.72      6.28 o 
  -3  21   6        1.68        0.68      1.16 o 
  -2  21   6      210.19      212.19      6.86 o 
  -1  21   6      185.17      183.41      6.31 o 
   0  21   6       44.00       47.45      6.67 o 
  -4  22   6       92.30       93.62      4.91 o 
  -3  22   6      188.13      191.69      8.36 o 
  -2  22   6       60.55       66.60      7.22 o 
 -13   1   7        0.00        1.45      1.17 o 
 -12   1   7        2.43        1.55      1.15 o 
 -11   1   7       31.65       30.94      3.11 o 
 -10   1   7       90.81       84.36      2.93 o 
  -9   1   7       26.66       26.72      1.89 o 
  -8   1   7      162.60      161.99      3.76 o 
  -7   1   7       14.32       12.13      1.43 o 
  -6   1   7      221.38      225.16      3.77 o 
  -5   1   7       32.74       34.90      1.50 o 
  -4   1   7      161.58      183.58      2.72 o 
  -3   1   7       58.80       50.13      1.43 o 
  -2   1   7      642.99      679.38      5.73 o 
  -1   1   7      339.39      329.60      4.45 o 
   0   1   7      343.73      338.61      4.08 o 
   1   1   7      697.24      702.40      6.86 o 
   2   1   7       73.78       71.59      2.28 o 
   3   1   7      109.30      105.60      3.15 o 
   4   1   7        3.96        5.28      1.28 o 
   5   1   7      282.05      296.85      5.90 o 
   6   1   7       28.06       23.13      2.87 o 
   7   1   7       57.76       56.15      4.26 o 
 -13   2   7      223.07      230.54      6.02 o 
 -12   2   7      417.74      418.21      7.24 o 
 -11   2   7       66.36       66.83      3.14 o 
 -10   2   7      243.89      232.79      5.44 o 
  -9   2   7      221.62      219.92      5.12 o 
  -8   2   7      462.17      467.52      6.86 o 
  -7   2   7        0.04       -0.60      0.61 o 
  -6   2   7      285.12      327.59      6.54 o 
  -5   2   7      483.03      552.23     10.36 o 
  -4   2   7       49.11       63.96      2.06 o 
  -3   2   7      126.21      144.25      2.33 o 
  -2   2   7      244.97      253.65      4.92 o 
  -1   2   7        0.34        1.06      0.51 o 
   0   2   7      316.90      305.83      3.84 o 
   1   2   7       49.65       41.84      1.64 o 
   2   2   7        2.35        2.47      0.73 o 
   3   2   7       59.02       50.01      2.20 o 
   4   2   7       24.78       28.01      2.03 o 
   5   2   7        3.00        2.58      1.00 o 
   6   2   7      299.91      308.61      6.25 o 
   7   2   7      406.70      417.07     10.42 o 
 -13   3   7        2.52        3.20      1.35 o 
 -12   3   7        6.31        6.40      1.34 o 
 -11   3   7       12.44       11.38      1.47 o 
 -10   3   7       14.88       14.70      1.73 o 
  -9   3   7      278.59      280.14      5.98 o 
  -8   3   7       34.43       33.82      2.93 o 
  -7   3   7     2251.73     2204.05     20.21 o 
  -6   3   7      288.58      284.60      5.26 o 
  -5   3   7      310.04      328.32      5.05 o 
  -4   3   7       19.29       23.80      1.32 o 
  -3   3   7      125.03      143.50      2.48 o 
  -2   3   7      375.56      393.02      4.52 o 
  -1   3   7      230.33      231.15      3.64 o 
   0   3   7     1562.46     1551.64     13.34 o 
   1   3   7       80.90       85.53      2.13 o 
   2   3   7      204.83      178.86      3.25 o 
   3   3   7       42.51       40.01      2.06 o 
   4   3   7        6.78        4.95      1.10 o 
   5   3   7       19.80       22.68      2.22 o 
   6   3   7       43.16       40.92      3.10 o 
 -13   4   7       25.33       29.46      2.65 o 
 -12   4   7       28.87       25.68      2.40 o 
 -11   4   7       45.54       44.83      4.31 o 
 -10   4   7       25.07       26.36      2.62 o 
  -9   4   7      135.75      128.62      4.59 o 
  -8   4   7        2.27        1.03      0.83 o 
  -7   4   7       35.65       39.90      2.43 o 
  -6   4   7       62.68       61.90      2.92 o 
  -5   4   7       10.07       11.24      2.08 o 
  -4   4   7       31.73       32.73      2.23 o 
  -3   4   7       42.01       35.78      1.56 o 
  -2   4   7       20.69       26.84      1.37 o 
  -1   4   7      282.76      286.82      5.33 o 
   0   4   7      113.35      102.18      2.53 o 
   1   4   7      231.34      228.45      5.55 o 
   2   4   7       29.54       33.33      1.83 o 
   3   4   7       68.44       66.12      2.92 o 
   4   4   7        9.59       16.68      2.55 o 
   5   4   7       11.38       14.22      1.90 o 
   6   4   7       49.23       45.19      3.22 o 
 -13   5   7       73.66       71.74      3.96 o 
 -12   5   7       15.70       19.15      2.41 o 
 -11   5   7      177.87      189.55      5.99 o 
 -10   5   7       54.16       53.67      3.60 o 
  -9   5   7        6.88        7.75      1.62 o 
  -8   5   7        0.03        1.45      0.81 o 
  -7   5   7      203.92      202.11      4.69 o 
  -6   5   7      342.00      344.71      6.21 o 
  -5   5   7      601.01      610.55      8.71 o 
  -4   5   7      593.59      607.55      9.99 o 
  -3   5   7       48.56       57.03      2.75 o 
  -2   5   7       16.77       18.64      1.50 o 
  -1   5   7       74.21       82.43      3.11 o 
   0   5   7      375.55      367.98      5.36 o 
   1   5   7      436.47      410.77      5.90 o 
   2   5   7      612.08      594.21      7.73 o 
   3   5   7       78.74       82.33      2.60 o 
   4   5   7       20.27       18.69      1.77 o 
   5   5   7        4.60        0.58      1.09 o 
   6   5   7       86.21       81.66      3.79 o 
 -13   6   7      397.07      405.95      8.95 o 
 -12   6   7      133.52      127.76      5.09 o 
 -11   6   7      638.24      632.70     11.97 o 
 -10   6   7      153.44      155.77      5.38 o 
  -9   6   7       68.69       70.57      3.03 o 
  -8   6   7      198.86      193.09      4.73 o 
  -7   6   7      120.06      122.15      4.82 o 
  -6   6   7      137.10      144.65      3.88 o 
  -5   6   7        1.82        0.79      0.74 o 
  -4   6   7       23.47       30.49      2.35 o 
  -3   6   7       73.11       69.93      2.49 o 
  -2   6   7       41.53       43.94      2.15 o 
  -1   6   7      117.61      119.27      4.19 o 
   0   6   7        1.43        3.04      0.70 o 
   1   6   7      285.23      290.99      4.85 o 
   2   6   7      116.96      124.33      3.14 o 
   3   6   7      177.98      172.84      3.85 o 
   4   6   7      109.54       98.03      3.43 o 
   5   6   7        0.39       -0.98      0.98 o 
   6   6   7      296.25      294.80      7.31 o 
 -13   7   7        4.28        5.05      1.78 o 
 -12   7   7       93.66       91.15      4.77 o 
 -11   7   7        6.04        5.02      1.66 o 
 -10   7   7       86.08       85.66      7.83 o 
  -9   7   7      185.29      180.37      5.06 o 
  -8   7   7      267.46      265.33      6.04 o 
  -7   7   7      378.60      374.32      6.80 o 
  -6   7   7      243.00      249.53      5.26 o 
  -5   7   7      913.74      904.45     11.60 o 
  -4   7   7      246.01      259.43      5.16 o 
  -3   7   7      213.41      215.37      4.53 o 
  -2   7   7      703.20      736.56     11.61 o 
  -1   7   7       70.23       73.62      3.96 o 
   0   7   7      662.15      678.65     14.75 o 
   1   7   7      156.64      156.27      3.47 o 
   2   7   7      144.06      140.87      3.39 o 
   3   7   7       98.68      102.83      2.99 o 
   4   7   7        0.04        0.46      0.85 o 
   5   7   7      127.25      125.77      4.61 o 
   6   7   7       42.50       51.32      5.94 o 
 -12   8   7       39.19       43.67      3.59 o 
 -11   8   7        1.45        0.58      1.21 o 
 -10   8   7      431.88      415.10      7.85 o 
  -9   8   7       90.18       88.55      3.47 o 
  -8   8   7      111.34      108.50      3.60 o 
  -7   8   7       63.19       62.07      2.97 o 
  -6   8   7      119.50      119.91      3.62 o 
  -5   8   7      158.57      153.36      5.81 o 
  -4   8   7        8.86        8.73      1.48 o 
  -3   8   7     1071.55     1089.84     13.02 o 
  -2   8   7      663.11      648.87     10.83 o 
  -1   8   7       34.81       39.56      2.13 o 
   0   8   7       10.14       12.56      1.60 o 
   1   8   7        5.65        5.24      0.91 o 
   2   8   7       22.12       22.57      2.31 o 
   3   8   7        3.76        4.83      0.98 o 
   4   8   7      162.34      157.48      3.88 o 
   5   8   7      596.32      614.62      9.77 o 
   6   8   7       13.16       17.75      3.83 o 
 -12   9   7        4.75        4.86      1.69 o 
 -11   9   7      231.56      241.69      7.02 o 
 -10   9   7        7.76        9.62      1.59 o 
  -9   9   7      190.24      190.65      5.03 o 
  -8   9   7       18.14       17.52      1.84 o 
  -7   9   7        5.04        6.06      1.19 o 
  -6   9   7       68.38       63.73      2.96 o 
  -5   9   7       95.28       84.33      3.04 o 
  -4   9   7      240.82      245.51      5.13 o 
  -3   9   7       27.97       27.84      1.95 o 
  -2   9   7      148.74      136.08      5.47 o 
  -1   9   7        1.19       -0.15      0.83 o 
   0   9   7       41.10       42.66      2.77 o 
   1   9   7        0.62        1.54      0.69 o 
   2   9   7        3.71        0.89      0.80 o 
   3   9   7       58.23       60.79      2.64 o 
   4   9   7        3.33        3.71      1.43 o 
   5   9   7        0.00        0.74      1.03 o 
   6   9   7        2.86        0.01      2.13 o 
 -12  10   7      188.13      184.06      6.27 o 
 -11  10   7       32.84       31.88      3.06 o 
 -10  10   7      351.62      338.71      7.16 o 
  -9  10   7       30.94       34.58      2.54 o 
  -8  10   7      110.94      104.87      4.14 o 
  -7  10   7       96.56       99.90      3.49 o 
  -6  10   7       72.25       73.42      3.01 o 
  -5  10   7        1.27        0.32      0.79 o 
  -4  10   7        4.94        3.42      0.95 o 
  -3  10   7       16.48       19.24      1.71 o 
  -2  10   7       17.05       20.40      2.15 o 
  -1  10   7       10.74        7.89      1.48 o 
   0  10   7        1.36        0.44      1.15 o 
   1  10   7       12.58       11.29      1.22 o 
   2  10   7      515.16      525.18      7.52 o 
   3  10   7       66.82       65.57      2.68 o 
   4  10   7      105.33      104.87      3.67 o 
   5  10   7       91.33       90.50      3.63 o 
 -12  11   7        0.13       -0.48      1.30 o 
 -11  11   7       43.71       47.16      3.57 o 
 -10  11   7       93.75       88.22      3.86 o 
  -9  11   7      183.51      180.43      7.16 o 
  -8  11   7       16.58       14.43      1.72 o 
  -7  11   7       45.51       43.14      2.71 o 
  -6  11   7      125.40      117.05      3.72 o 
  -5  11   7       58.43       63.26      3.02 o 
  -4  11   7      736.31      715.64     10.18 o 
  -3  11   7      492.80      492.21      7.85 o 
  -2  11   7      395.52      389.51      8.27 o 
  -1  11   7      133.06      142.79      4.73 o 
   0  11   7      253.26      262.48     15.61 o 
   1  11   7      351.68      362.06      5.94 o 
   2  11   7      117.61      107.45      3.60 o 
   3  11   7      487.53      491.29      7.47 o 
   4  11   7      191.67      182.76      4.91 o 
   5  11   7       58.15       63.27      3.43 o 
 -11  12   7      162.34      163.04      5.10 o 
 -10  12   7       89.54       86.16      4.00 o 
  -9  12   7        7.89        7.02      1.47 o 
  -8  12   7        8.82        6.81      1.41 o 
  -7  12   7      460.70      446.88      8.04 o 
  -6  12   7       10.82        8.37      1.41 o 
  -5  12   7      201.92      193.44      6.22 o 
  -4  12   7      182.66      178.93      5.22 o 
  -3  12   7        0.36        1.53      1.08 o 
  -2  12   7        0.72        0.36      0.97 o 
  -1  12   7        7.38        7.52      1.92 o 
   0  12   7      254.21      235.52      7.98 o 
   1  12   7       14.70       13.85      1.66 o 
   2  12   7       20.40       16.98      1.58 o 
   3  12   7       11.52       15.41      1.85 o 
   4  12   7      110.22      109.28      3.85 o 
   5  12   7       79.93       70.90      7.14 o 
 -11  13   7        0.29        0.10      1.20 o 
 -10  13   7        0.11        0.76      1.13 o 
  -9  13   7        0.25        2.14      1.13 o 
  -8  13   7       11.70       12.39      1.72 o 
  -7  13   7        0.65        0.17      0.88 o 
  -6  13   7       32.19       29.55      2.32 o 
  -5  13   7      117.19      125.95      4.17 o 
  -4  13   7       40.81       39.15      2.55 o 
  -3  13   7        0.59        0.07      0.81 o 
  -2  13   7       10.69       13.58      1.93 o 
  -1  13   7        0.07       -0.55      0.97 o 
   0  13   7       70.84       71.43      5.16 o 
   1  13   7        1.70        2.99      1.23 o 
   2  13   7       36.06       36.23      2.57 o 
   3  13   7       48.31       46.27      2.89 o 
   4  13   7        1.11        0.97      1.11 o 
 -10  14   7       25.58       25.56      2.51 o 
  -9  14   7       70.72       72.50      3.85 o 
  -8  14   7      112.83      114.99      6.96 o 
  -7  14   7        5.73        3.26      1.22 o 
  -6  14   7        0.79        0.92      0.97 o 
  -5  14   7       22.72       23.80      2.08 o 
  -4  14   7      110.04      102.06      3.81 o 
  -3  14   7        0.05        0.15      0.87 o 
  -2  14   7      167.15      175.68      5.65 o 
  -1  14   7       67.10       62.19      5.43 o 
   0  14   7        4.72        3.70      1.80 o 
   1  14   7      156.20      169.09      5.40 o 
   2  14   7       34.18       41.56      5.83 o 
   3  14   7       28.13       30.71      5.73 o 
   4  14   7       77.39       79.15      4.52 o 
 -10  15   7      175.80      170.73     12.80 o 
  -9  15   7      187.40      179.79      6.09 o 
  -8  15   7       14.50       13.16      1.84 o 
  -7  15   7      158.57      154.02      6.45 o 
  -6  15   7       90.40       94.49      3.63 o 
  -5  15   7      287.77      286.64      6.30 o 
  -4  15   7       16.88       18.35      1.96 o 
  -3  15   7      716.70      716.31     12.81 o 
  -2  15   7      619.13      619.83     20.14 o 
  -1  15   7       19.89       16.41      2.25 o 
   0  15   7      261.85      274.93      9.09 o 
   1  15   7      100.26       95.00      6.70 o 
   2  15   7       74.75       76.38      4.30 o 
   3  15   7        1.88        0.64      1.27 o 
  -9  16   7      210.51      202.79      5.76 o 
  -8  16   7      120.49      114.27      4.25 o 
  -7  16   7       15.88       18.37      2.04 o 
  -6  16   7       11.00       11.61      1.71 o 
  -5  16   7      111.88      100.15      3.76 o 
  -4  16   7      175.44      163.63      4.69 o 
  -3  16   7       56.02       60.61      3.15 o 
  -2  16   7       26.22       27.56      2.81 o 
  -1  16   7        0.14       -0.74      0.87 o 
   0  16   7       25.11       18.84      2.97 o 
   1  16   7       28.83       33.75      4.79 o 
   2  16   7        1.52        2.73      1.45 o 
   3  16   7      245.31      250.72     11.79 o 
  -9  17   7        0.02       -0.03      1.43 o 
  -8  17   7       20.91       16.68      2.09 o 
  -7  17   7        0.13       -0.14      1.01 o 
  -6  17   7       12.54       14.15      2.57 o 
  -5  17   7       33.14       33.06      2.60 o 
  -4  17   7      186.23      189.52      5.14 o 
  -3  17   7       56.63       62.48      4.69 o 
  -2  17   7       24.44       24.33      2.72 o 
  -1  17   7        8.04        9.39      1.89 o 
   0  17   7       29.37       25.65      3.46 o 
   1  17   7        8.32        5.92      2.02 o 
   2  17   7        1.13       -0.04      2.04 o 
  -8  18   7        5.35        3.81      1.65 o 
  -7  18   7        5.81        6.69      1.78 o 
  -6  18   7        0.80        0.41      1.13 o 
  -5  18   7      140.79      140.99      4.61 o 
  -4  18   7        2.11        2.10      1.23 o 
  -3  18   7       24.63       24.48      2.87 o 
  -2  18   7       23.21       21.16      2.66 o 
  -1  18   7       79.79       84.31      5.93 o 
   0  18   7       14.09       13.60      2.79 o 
   1  18   7       68.37       73.00      5.52 o 
  -7  19   7      184.08      185.21      9.36 o 
  -6  19   7      212.92      217.21      6.68 o 
  -5  19   7       73.28       78.77      3.88 o 
  -4  19   7      170.06      171.62      5.07 o 
  -3  19   7      166.12      156.79      5.94 o 
  -2  19   7      192.37      195.08      6.56 o 
  -1  19   7      276.82      263.03     10.97 o 
   0  19   7       69.14       80.11      5.93 o 
  -5  20   7       80.62       90.06      5.54 o 
  -4  20   7       11.35       10.60      2.06 o 
  -3  20   7       30.95       31.50      5.63 o 
  -2  20   7        2.88        1.55      1.82 o 
  -1  20   7       14.70       14.52      3.45 o 
 -13   0   8        6.41        7.74      2.47 o 
 -12   0   8       34.95       32.40      3.82 o 
 -11   0   8       50.14       51.94      4.58 o 
 -10   0   8       59.96       63.69      3.99 o 
  -9   0   8      154.26      161.70      5.27 o 
  -8   0   8      285.73      298.75      7.11 o 
  -7   0   8       22.80       26.59      2.44 o 
  -6   0   8        2.00        0.90      1.06 o 
  -5   0   8        0.00       -0.38      0.93 o 
  -4   0   8      111.82      121.12      3.28 o 
  -3   0   8        0.06        0.59      0.60 o 
  -2   0   8        4.71        6.23      1.25 o 
  -1   0   8      156.33      150.12      3.17 o 
   0   0   8      135.69      142.86      8.28 o 
   1   0   8      142.73      134.91      4.26 o 
   2   0   8      160.32      163.26      8.60 o 
   3   0   8       19.33       22.15      2.70 o 
   4   0   8      166.63      163.66      6.47 o 
   5   0   8      284.45      271.05     11.23 o 
 -13   1   8       94.27      103.18      4.30 o 
 -12   1   8        1.00        2.35      1.27 o 
 -11   1   8       83.68       86.14      3.47 o 
 -10   1   8        4.48        4.87      1.11 o 
  -9   1   8      232.57      235.03      5.92 o 
  -8   1   8      731.45      740.94      9.49 o 
  -7   1   8      972.59     1008.87     11.48 o 
  -6   1   8      305.63      333.62      5.62 o 
  -5   1   8       44.26       49.24      2.09 o 
  -4   1   8      265.56      282.66      3.48 o 
  -3   1   8       17.41       19.39      1.35 o 
  -2   1   8      384.72      421.31      5.51 o 
  -1   1   8     1175.48     1226.56     10.41 o 
   0   1   8      855.88      853.63      8.07 o 
   1   1   8       79.28       81.67      2.54 o 
   2   1   8       87.62       81.77      2.61 o 
   3   1   8       93.17       98.67      4.15 o 
   4   1   8        7.63        7.44      1.36 o 
   5   1   8       11.19        8.99      1.70 o 
 -13   2   8        5.76        6.85      1.87 o 
 -12   2   8        0.77        1.03      1.18 o 
 -11   2   8       26.44       28.51      2.52 o 
 -10   2   8       40.12       38.57      2.72 o 
  -9   2   8        1.01        1.55      1.01 o 
  -8   2   8       29.11       32.80      2.63 o 
  -7   2   8       67.33       69.04      2.65 o 
  -6   2   8       18.94       21.32      1.46 o 
  -5   2   8      145.95      142.76      3.35 o 
  -4   2   8       44.59       49.32      3.74 o 
  -3   2   8        2.47        3.45      0.68 o 
  -2   2   8      170.92      168.69      3.60 o 
  -1   2   8       65.74       66.03      2.70 o 
   0   2   8       21.62       18.87      1.25 o 
   1   2   8       17.26       17.06      1.35 o 
   2   2   8       68.19       68.00      2.87 o 
   3   2   8       54.67       54.59      3.37 o 
   4   2   8        0.14       -0.42      0.96 o 
   5   2   8       42.50       39.23      5.01 o 
 -13   3   8       53.28       57.10      5.08 o 
 -12   3   8        4.20        4.01      1.33 o 
 -11   3   8       52.24       52.14      3.29 o 
 -10   3   8       11.61       13.56      2.06 o 
  -9   3   8       35.87       34.18      2.95 o 
  -8   3   8        0.03        0.34      1.05 o 
  -7   3   8      427.20      437.61      8.78 o 
  -6   3   8       62.43       71.29      2.79 o 
  -5   3   8       49.49       51.94      4.88 o 
  -4   3   8      265.87      270.93      5.28 o 
  -3   3   8       43.55       43.69      1.85 o 
  -2   3   8      280.50      287.76      4.87 o 
  -1   3   8       24.23       28.22      1.37 o 
   0   3   8      491.37      499.60      6.71 o 
   1   3   8      102.33      106.06      2.86 o 
   2   3   8       66.88       68.71      2.98 o 
   3   3   8      230.29      225.28      6.05 o 
   4   3   8        9.52        6.41      1.57 o 
   5   3   8       47.94       57.48      6.14 o 
 -12   4   8       71.51       71.91      3.94 o 
 -11   4   8       47.14       46.30      3.95 o 
 -10   4   8      220.14      214.17      7.00 o 
  -9   4   8       12.04       15.04      3.89 o 
  -8   4   8      333.20      333.62     10.99 o 
  -7   4   8       49.47       49.80      2.83 o 
  -6   4   8       43.61       50.03      2.72 o 
  -5   4   8        3.80        2.39      0.89 o 
  -4   4   8       10.06        9.32      1.42 o 
  -3   4   8       88.55       90.03      3.54 o 
  -2   4   8      131.44      126.39      3.57 o 
  -1   4   8       44.06       44.37      2.52 o 
   0   4   8      179.10      188.03      3.77 o 
   1   4   8      516.03      502.51      7.00 o 
   2   4   8       22.37       24.80      1.71 o 
   3   4   8       93.65       91.82      3.35 o 
   4   4   8      650.25      671.18     11.87 o 
   5   4   8       38.93       41.99      5.27 o 
 -12   5   8      199.21      201.47      5.71 o 
 -11   5   8       43.76       45.14      3.55 o 
 -10   5   8      112.40      113.16      4.69 o 
  -9   5   8      896.02      867.71     14.29 o 
  -8   5   8      457.31      462.39      9.42 o 
  -7   5   8     1759.04     1745.64     23.29 o 
  -6   5   8      662.30      686.86      9.92 o 
  -5   5   8      564.67      589.42      8.87 o 
  -4   5   8      378.41      387.96      6.68 o 
  -3   5   8      130.74      135.97      4.44 o 
  -2   5   8     1087.16     1120.63     15.50 o 
  -1   5   8      222.29      228.70      5.13 o 
   0   5   8      917.59      924.66     10.48 o 
   1   5   8      163.06      168.34      3.72 o 
   2   5   8       36.70       31.40      1.95 o 
   3   5   8       61.98       66.82      3.33 o 
   4   5   8       17.44       17.98      2.20 o 
   5   5   8       84.43       89.58      6.69 o 
 -12   6   8       73.08       74.16      4.67 o 
 -11   6   8        0.01       -0.49      1.13 o 
 -10   6   8       52.04       52.86      4.46 o 
  -9   6   8       27.49       19.83      2.34 o 
  -8   6   8        9.20        7.82      1.41 o 
  -7   6   8       15.88       19.00      2.49 o 
  -6   6   8       29.32       33.28      2.33 o 
  -5   6   8       25.46       28.27      2.09 o 
  -4   6   8       76.65       78.34      2.87 o 
  -3   6   8       28.54       28.39      2.51 o 
  -2   6   8       35.14       36.25      3.50 o 
  -1   6   8      529.42      532.97      8.39 o 
   0   6   8        0.39        0.64      0.68 o 
   1   6   8       22.68       23.50      1.81 o 
   2   6   8       10.14        9.22      1.17 o 
   3   6   8       34.63       35.13      2.49 o 
   4   6   8       12.68       13.50      1.77 o 
   5   6   8       76.91       67.45      6.78 o 
 -12   7   8       11.59        7.78      1.93 o 
 -11   7   8       96.07       94.05      4.64 o 
 -10   7   8       72.46       72.44      5.27 o 
  -9   7   8       24.19       23.04      2.55 o 
  -8   7   8       13.58        9.75      1.49 o 
  -7   7   8      137.03      137.68      4.28 o 
  -6   7   8      137.10      147.29      4.58 o 
  -5   7   8       64.98       61.06      2.93 o 
  -4   7   8      290.32      268.93      5.49 o 
  -3   7   8      159.95      173.35      5.23 o 
  -2   7   8        2.87        3.06      1.57 o 
  -1   7   8       91.74       87.26      3.83 o 
   0   7   8       43.67       46.50      2.15 o 
   1   7   8       19.40       18.27      1.54 o 
   2   7   8        9.50        7.22      1.24 o 
   3   7   8       20.98       21.97      2.06 o 
   4   7   8        8.83        7.85      1.52 o 
 -12   8   8      126.37      137.89      6.68 o 
 -11   8   8       45.08       48.16      3.70 o 
 -10   8   8       29.64       26.17      2.76 o 
  -9   8   8      237.61      234.17      5.74 o 
  -8   8   8       87.30       89.96      6.41 o 
  -7   8   8        3.89        2.40      1.02 o 
  -6   8   8       31.63       30.23      2.27 o 
  -5   8   8       29.01       29.85      2.22 o 
  -4   8   8      162.07      167.02      4.28 o 
  -3   8   8      316.42      306.60      7.22 o 
  -2   8   8        4.44        6.00      1.49 o 
  -1   8   8      215.85      203.91      7.23 o 
   0   8   8      117.34      117.63      3.13 o 
   1   8   8       91.91       92.58      2.92 o 
   2   8   8      308.27      307.57      7.14 o 
   3   8   8      307.35      304.84      6.50 o 
   4   8   8      365.65      365.12      7.74 o 
 -12   9   8      204.58      207.16      6.80 o 
 -11   9   8      215.57      216.37      9.77 o 
 -10   9   8       95.95       90.39      4.42 o 
  -9   9   8      489.11      483.96      8.74 o 
  -8   9   8       80.87       79.90      3.51 o 
  -7   9   8      260.69      259.50      5.85 o 
  -6   9   8      674.29      649.54      9.92 o 
  -5   9   8      906.42      892.14     13.30 o 
  -4   9   8      527.95      529.32      8.44 o 
  -3   9   8      306.32      304.36      7.33 o 
  -2   9   8     1008.88      983.45     15.10 o 
  -1   9   8       65.34       71.07      8.04 o 
   0   9   8      160.14      164.92      4.37 o 
   1   9   8      750.76      774.74      9.79 o 
   2   9   8      333.70      321.06      6.64 o 
   3   9   8       63.99       64.26      5.16 o 
   4   9   8       60.70       53.68      4.29 o 
 -11  10   8       15.17       16.64      2.42 o 
 -10  10   8       89.61       90.89      3.87 o 
  -9  10   8        9.68       11.21      1.93 o 
  -8  10   8        0.01       -0.85      0.85 o 
  -7  10   8      142.78      132.40      4.17 o 
  -6  10   8       61.99       69.19      4.78 o 
  -5  10   8      341.10      337.53      7.81 o 
  -4  10   8       72.81       76.25      3.17 o 
  -3  10   8       27.36       26.51      2.70 o 
  -2  10   8       53.47       46.81      3.31 o 
  -1  10   8        1.87        3.62      1.55 o 
   0  10   8       10.39       10.47      1.46 o 
   1  10   8       25.52       26.52      2.19 o 
   2  10   8       18.50       15.03      1.76 o 
   3  10   8      220.31      225.34      5.60 o 
   4  10   8       74.38       79.15      7.57 o 
 -11  11   8       34.36       29.20      3.12 o 
 -10  11   8       82.42       85.32      4.04 o 
  -9  11   8        2.88        1.38      1.11 o 
  -8  11   8       43.96       43.93      3.85 o 
  -7  11   8        5.11        4.28      1.28 o 
  -6  11   8        9.67        6.96      1.43 o 
  -5  11   8       14.20       15.39      1.76 o 
  -4  11   8        8.43        6.80      1.29 o 
  -3  11   8       22.74       24.54      2.54 o 
  -2  11   8        0.00        0.43      1.28 o 
  -1  11   8       11.09       13.04      2.47 o 
   0  11   8        8.17        8.77      2.01 o 
   1  11   8      147.42      147.65      5.38 o 
   2  11   8       14.04       21.01      2.54 o 
   3  11   8       29.15       31.82      2.56 o 
 -11  12   8        0.31       -0.46      1.54 o 
 -10  12   8      192.91      172.20      5.28 o 
  -9  12   8       20.39       22.24      2.38 o 
  -8  12   8       43.18       39.90      2.85 o 
  -7  12   8       33.91       30.95      2.50 o 
  -6  12   8        0.91       -0.03      0.94 o 
  -5  12   8      160.24      155.45      4.48 o 
  -4  12   8        0.24        0.26      0.93 o 
  -3  12   8       64.00       62.55      4.94 o 
  -2  12   8        9.66        6.32      1.89 o 
  -1  12   8        4.70        5.11      1.85 o 
   0  12   8        7.60        5.96      1.35 o 
   1  12   8       51.63       48.52      3.67 o 
   2  12   8      416.22      423.17      9.68 o 
   3  12   8       81.63       80.36      7.62 o 
 -10  13   8      107.03      110.49      4.29 o 
  -9  13   8      158.97      149.84      4.87 o 
  -8  13   8       65.09       65.31      3.80 o 
  -7  13   8       29.65       29.72      2.49 o 
  -6  13   8      452.04      435.51      8.15 o 
  -5  13   8      366.89      355.15      7.12 o 
  -4  13   8      585.68      583.15      9.42 o 
  -3  13   8      391.37      385.39      9.31 o 
  -2  13   8      256.78      264.26      7.18 o 
  -1  13   8      182.56      183.26      9.41 o 
   0  13   8      110.09      107.18      5.63 o 
   1  13   8      342.30      357.60      8.87 o 
   2  13   8      174.96      173.77      6.04 o 
 -10  14   8       10.82       16.03      2.47 o 
  -9  14   8       57.94       56.34      3.49 o 
  -8  14   8       13.75       16.48      2.05 o 
  -7  14   8       91.22       77.07      4.08 o 
  -6  14   8       10.37        9.15      1.62 o 
  -5  14   8        9.49       10.73      2.59 o 
  -4  14   8       35.37       38.68      3.35 o 
  -3  14   8       50.31       51.19      4.95 o 
  -2  14   8        4.46        7.07      1.75 o 
  -1  14   8      109.76       98.97      5.54 o 
   0  14   8        1.41        0.24      1.46 o 
   1  14   8       41.97       43.61      3.63 o 
   2  14   8      142.28      164.89      9.76 o 
  -9  15   8       37.52       38.06      3.42 o 
  -8  15   8       10.43       10.96      1.79 o 
  -7  15   8       31.84       31.96      2.78 o 
  -6  15   8        2.39        2.79      1.43 o 
  -5  15   8      220.73      217.04      6.81 o 
  -4  15   8      244.22      243.75      7.25 o 
  -3  15   8      105.92      111.23      4.85 o 
  -2  15   8        0.03       -0.04      1.17 o 
  -1  15   8       10.04        8.72      2.43 o 
   0  15   8        1.47        0.10      1.53 o 
   1  15   8        4.98        5.02      2.64 o 
  -8  16   8       12.67        8.65      1.96 o 
  -7  16   8        3.77        5.28      1.67 o 
  -6  16   8        0.15       -0.02      1.08 o 
  -5  16   8       94.59       88.98      4.03 o 
  -4  16   8        7.15        6.71      1.79 o 
  -3  16   8       45.59       41.84      3.58 o 
  -2  16   8       17.65       22.74      2.73 o 
  -1  16   8       55.92       57.98      5.13 o 
   0  16   8        1.77        2.54      2.42 o 
   1  16   8       35.66       32.06      5.26 o 
  -7  17   8      404.62      383.03      9.22 o 
  -6  17   8       30.81       34.37      3.18 o 
  -5  17   8      663.21      625.52     10.53 o 
  -4  17   8      188.63      198.58     10.51 o 
  -3  17   8       72.97       61.99      4.30 o 
  -2  17   8      413.85      403.79      9.71 o 
  -1  17   8       73.11       64.82      7.41 o 
   0  17   8       92.05       98.03      7.80 o 
  -6  18   8      107.01      104.99     11.19 o 
  -5  18   8        9.99        6.81      1.82 o 
  -4  18   8       62.88       69.50      5.64 o 
  -3  18   8        0.61        1.40      1.73 o 
  -2  18   8       95.44      107.29      6.03 o 
 -12   1   9        8.93        6.88      1.82 o 
 -11   1   9      127.78      132.17      4.58 o 
 -10   1   9      243.75      252.06     10.09 o 
  -9   1   9       47.13       48.95      3.59 o 
  -8   1   9       99.89       92.18      3.93 o 
  -7   1   9       12.08       10.72      1.33 o 
  -6   1   9      168.41      166.29      4.39 o 
  -5   1   9        7.46        3.56      1.06 o 
  -4   1   9      374.29      375.47      5.88 o 
  -3   1   9      154.30      175.48      3.85 o 
  -2   1   9       99.25       99.45      2.24 o 
  -1   1   9      110.52      115.32      2.83 o 
   0   1   9       12.40       15.16      1.66 o 
   1   1   9      165.75      170.81      4.52 o 
   2   1   9        0.03        0.49      1.08 o 
   3   1   9       93.52      105.85      4.28 o 
 -12   2   9       72.55       75.22      4.12 o 
 -11   2   9        3.64        4.69      1.43 o 
 -10   2   9        0.81        0.64      1.11 o 
  -9   2   9      141.26      143.21      4.58 o 
  -8   2   9       26.00       29.21      2.75 o 
  -7   2   9        3.07        4.28      1.47 o 
  -6   2   9        3.23        2.58      1.19 o 
  -5   2   9        0.07        0.29      0.79 o 
  -4   2   9       43.92       42.47      2.73 o 
  -3   2   9      495.92      512.14      9.48 o 
  -2   2   9      632.10      652.31      7.22 o 
  -1   2   9      366.73      369.03      5.10 o 
   0   2   9      199.62      206.16      4.08 o 
   1   2   9      151.59      152.59      7.35 o 
   2   2   9      104.24      104.62      4.16 o 
   3   2   9      144.82      144.76      6.61 o 
 -12   3   9       30.33       31.92      2.81 o 
 -11   3   9      136.24      132.68      4.64 o 
 -10   3   9      159.46      162.54      4.97 o 
  -9   3   9     1284.66     1253.75     18.69 o 
  -8   3   9       96.94      103.92      4.31 o 
  -7   3   9      555.16      543.21     10.34 o 
  -6   3   9      291.35      287.69      6.94 o 
  -5   3   9       75.87       75.16      4.33 o 
  -4   3   9       60.46       69.99      2.95 o 
  -3   3   9      306.85      326.94      7.41 o 
  -2   3   9      731.69      769.83      9.52 o 
  -1   3   9        1.10        0.51      0.67 o 
   0   3   9      282.64      284.14      6.51 o 
   1   3   9        6.63        8.56      1.40 o 
   2   3   9        6.67        7.07      1.39 o 
   3   3   9       35.80       36.59      3.02 o 
 -12   4   9        0.36       -0.52      1.11 o 
 -11   4   9        0.05       -1.06      1.06 o 
 -10   4   9       14.67       13.14      2.17 o 
  -9   4   9      140.68      127.96      4.99 o 
  -8   4   9        6.98        9.35      1.76 o 
  -7   4   9      108.79      109.37      4.49 o 
  -6   4   9        3.15        3.29      1.13 o 
  -5   4   9       49.28       49.39      2.79 o 
  -4   4   9       53.88       53.99      3.43 o 
  -3   4   9      187.73      190.56     10.95 o 
  -2   4   9        0.76        1.51      1.13 o 
  -1   4   9      222.89      234.77      4.36 o 
   0   4   9      273.94      279.55      4.99 o 
   1   4   9       15.33       16.80      1.82 o 
   2   4   9        1.30        1.97      1.04 o 
   3   4   9       14.99       14.96      2.49 o 
 -12   5   9       83.34       85.55      5.50 o 
 -11   5   9      271.21      275.04      8.29 o 
 -10   5   9       46.36       43.03      5.89 o 
  -9   5   9      228.36      215.76      6.53 o 
  -8   5   9      224.11      215.05      7.54 o 
  -7   5   9       19.21       16.90      2.13 o 
  -6   5   9       50.21       48.05      2.84 o 
  -5   5   9      211.56      214.77      5.08 o 
  -4   5   9      524.61      537.20     10.13 o 
  -3   5   9       63.99       65.38      3.92 o 
  -2   5   9       22.34       19.22      2.31 o 
  -1   5   9      324.94      320.88      5.33 o 
   0   5   9       64.73       64.92      2.90 o 
   1   5   9        2.95        4.05      1.17 o 
   2   5   9       32.90       32.37      2.45 o 
   3   5   9      146.89      149.58      6.16 o 
 -11   6   9       82.87       82.26      4.93 o 
 -10   6   9        0.48        0.34      1.22 o 
  -9   6   9      138.61      140.58      7.58 o 
  -8   6   9      122.31      128.52      4.86 o 
  -7   6   9       12.45       13.24      1.71 o 
  -6   6   9        0.07        0.88      1.14 o 
  -5   6   9      241.49      234.59      5.38 o 
  -4   6   9       32.00       34.95      2.95 o 
  -3   6   9      955.51      941.91     24.64 o 
  -2   6   9      555.27      564.06     12.89 o 
  -1   6   9      838.80      847.77     11.68 o 
   0   6   9        8.20        8.88      1.17 o 
   1   6   9      196.59      190.11      5.02 o 
   2   6   9      631.99      634.22     10.15 o 
   3   6   9       36.16       38.11      6.37 o 
 -11   7   9      608.56      584.86     12.05 o 
 -10   7   9      123.15      136.27      8.30 o 
  -9   7   9      394.30      409.27      9.39 o 
  -8   7   9      418.50      415.56      9.22 o 
  -7   7   9      349.72      335.18      7.05 o 
  -6   7   9      187.31      200.33      5.10 o 
  -5   7   9      276.25      274.13      5.92 o 
  -4   7   9     1264.50     1288.91     18.65 o 
  -3   7   9        0.40        2.94      3.35 o 
  -2   7   9      269.59      292.57      7.54 o 
  -1   7   9      264.55      272.39      5.69 o 
   0   7   9        0.66        1.79      0.93 o 
   1   7   9       42.33       40.44      2.73 o 
   2   7   9        2.55        3.90      1.21 o 
   3   7   9      123.69      108.10      7.52 o 
 -11   8   9      171.32      167.53      6.15 o 
 -10   8   9        4.00        5.20      1.59 o 
  -9   8   9        1.86        3.91      1.49 o 
  -8   8   9        8.81        8.71      1.54 o 
  -7   8   9       18.52       17.88      2.29 o 
  -6   8   9      153.25      149.99      5.64 o 
  -5   8   9       92.57       87.31      3.42 o 
  -4   8   9      395.77      386.61      8.71 o 
  -3   8   9        0.42       -0.10      1.40 o 
  -2   8   9       12.88       14.06      2.15 o 
  -1   8   9      242.59      240.27      5.44 o 
   0   8   9       18.50       19.89      2.48 o 
   1   8   9       84.51       83.97      4.44 o 
   2   8   9        6.03        4.56      1.75 o 
 -11   9   9      196.76      190.61      6.72 o 
 -10   9   9      172.72      169.03      6.84 o 
  -9   9   9        0.01       -0.74      1.07 o 
  -8   9   9       14.47       13.83      1.83 o 
  -7   9   9        7.44        7.26      1.42 o 
  -6   9   9       24.21       24.06      2.20 o 
  -5   9   9      178.76      179.42      4.79 o 
  -4   9   9      278.62      290.91     13.97 o 
  -3   9   9       67.67       64.84      5.07 o 
  -2   9   9       16.22       17.04      2.89 o 
  -1   9   9      195.86      206.81      7.19 o 
   0   9   9       17.43       16.80      2.36 o 
   1   9   9       38.12       38.72      4.00 o 
   2   9   9       93.11      100.39      7.46 o 
 -10  10   9        0.02        0.18      1.25 o 
  -9  10   9       46.87       47.68      3.16 o 
  -8  10   9        2.75        4.40      1.31 o 
  -7  10   9       63.41       61.89      3.46 o 
  -6  10   9        4.12        6.40      1.39 o 
  -5  10   9        4.31        2.46      1.15 o 
  -4  10   9      191.27      196.11      6.80 o 
  -3  10   9      114.03      115.09      8.24 o 
  -2  10   9      235.29      244.90      8.62 o 
  -1  10   9       48.86       49.59      3.77 o 
   0  10   9      286.57      280.27     10.83 o 
   1  10   9       24.90       23.37      2.71 o 
   2  10   9      157.64      171.60      9.76 o 
 -10  11   9       64.74       70.90      4.62 o 
  -9  11   9       90.16       84.72      4.05 o 
  -8  11   9      127.81      126.99      8.32 o 
  -7  11   9        5.83        4.30      1.67 o 
  -6  11   9      211.38      213.66      5.51 o 
  -5  11   9      511.67      495.13     10.57 o 
  -4  11   9      398.76      409.37     10.39 o 
  -3  11   9      165.76      160.65      7.05 o 
  -2  11   9       70.44       72.41      8.10 o 
  -1  11   9      102.73      105.90      4.79 o 
   0  11   9        8.84        6.04      2.11 o 
   1  11   9      102.78      112.61      7.93 o 
  -9  12   9       16.50       13.63      1.97 o 
  -8  12   9       50.06       44.63      3.97 o 
  -7  12   9        7.24        9.56      1.80 o 
  -6  12   9       16.26       15.26      1.92 o 
  -5  12   9      143.75      143.01      5.52 o 
  -4  12   9       24.16       22.05      4.65 o 
  -3  12   9       76.26       76.74      4.58 o 
  -2  12   9       11.93       14.02      2.76 o 
  -1  12   9      159.92      156.30      5.86 o 
   0  12   9        4.06        5.08      2.62 o 
   1  12   9      181.27      180.33     10.31 o 
  -9  13   9        0.00       -1.39      1.39 o 
  -8  13   9       46.88       47.16      3.23 o 
  -7  13   9      127.31      126.70      4.42 o 
  -6  13   9        7.43        8.63      1.63 o 
  -5  13   9        8.08        9.14      1.96 o 
  -4  13   9        0.06        2.03      1.35 o 
  -3  13   9       16.80       20.54      2.57 o 
  -2  13   9        6.65        4.88      2.18 o 
  -1  13   9       60.55       64.54      4.42 o 
   0  13   9       29.20       27.36      4.85 o 
  -8  14   9       26.27       26.13      2.91 o 
  -7  14   9       68.20       70.60      3.86 o 
  -6  14   9       23.37       25.76      2.61 o 
  -5  14   9        1.58        1.21      1.39 o 
  -4  14   9        2.87        1.31      1.39 o 
  -3  14   9       14.63       15.44      2.35 o 
  -2  14   9       21.24       19.73      3.23 o 
  -1  14   9       99.41       99.32      7.88 o 
  -7  15   9      218.96      212.69      6.69 o 
  -6  15   9       90.99       94.21      4.76 o 
  -5  15   9      212.38      187.63      8.03 o 
  -4  15   9      250.25      243.48     14.11 o 
  -3  15   9       45.02       39.54      4.23 o 
  -2  15   9      243.03      236.59     12.51 o 
  -5  16   9       13.46        8.62      2.57 o 
  -4  16   9      267.84      264.01      9.52 o 
  -3  16   9       76.78       77.16     10.23 o 
 -11   0  10        0.18       -0.48      2.05 o 
 -10   0  10       42.25       44.79      6.41 o 
  -9   0  10        1.22        1.15      2.30 o 
  -8   0  10        0.27       -0.62      1.38 o 
  -7   0  10        4.56        7.00      2.00 o 
  -6   0  10      209.58      211.58     11.29 o 
  -3   0  10        3.21        1.81      1.43 o 
  -2   0  10       42.31       49.84      4.08 o 
  -1   0  10      251.02      252.47      8.16 o 
   0   0  10       92.07       90.09      7.10 o 
   1   0  10      325.22      301.25     13.49 o 
 -11   1  10        1.40        2.06      1.86 o 
 -10   1  10        4.50        4.96      1.63 o 
  -9   1  10      224.22      228.40      6.87 o 
  -8   1  10      352.54      374.27      9.37 o 
  -7   1  10      118.80      123.69      4.76 o 
  -6   1  10        3.28        2.57      1.29 o 
  -3   1  10        2.39        1.20      1.44 o 
  -2   1  10      246.09      256.57      4.46 o 
  -1   1  10      178.29      178.21      9.48 o 
   0   1  10       44.94       46.22      3.42 o 
   1   1  10       68.45       77.87      5.49 o 
 -11   2  10        0.12        0.37      1.18 o 
 -10   2  10       11.50       10.00      1.77 o 
  -9   2  10        1.65        2.65      1.28 o 
  -8   2  10        0.04       -0.51      0.97 o 
  -7   2  10       23.33       23.77      2.21 o 
  -6   2  10        0.75        3.82      1.16 o 
  -5   2  10       44.84       45.57      5.64 o 
  -4   2  10       34.84       36.32      4.43 o 
  -3   2  10        3.37        3.23      0.87 o 
  -2   2  10      167.78      172.30      3.88 o 
  -1   2  10       18.86       19.42      1.92 o 
   0   2  10        7.95        8.02      1.45 o 
   1   2  10        0.49        0.71      1.22 o 
 -11   3  10        0.04       -0.14      1.20 o 
 -10   3  10       11.38       13.16      1.88 o 
  -9   3  10       84.70       91.47      4.18 o 
  -8   3  10        9.39       10.88      2.02 o 
  -7   3  10       17.97       21.09      2.37 o 
  -6   3  10      226.86      236.65      8.86 o 
  -5   3  10       14.35       17.02      3.76 o 
  -4   3  10        8.85        9.20      1.73 o 
  -3   3  10        0.02       -0.81      1.39 o 
  -2   3  10       91.31       93.96      2.92 o 
  -1   3  10       22.73       26.46      2.24 o 
   0   3  10        7.01        6.52      1.42 o 
   1   3  10       82.84       80.53      4.61 o 
 -10   4  10       31.35       31.41      2.74 o 
  -9   4  10       45.24       51.57      3.86 o 
  -8   4  10       33.11       30.33      2.95 o 
  -7   4  10       52.47       54.06      3.71 o 
  -6   4  10       86.35       93.88      4.07 o 
  -5   4  10      527.22      531.65      8.97 o 
  -4   4  10      120.04      121.17      4.69 o 
  -3   4  10       51.65       49.77      3.54 o 
  -2   4  10       46.46       51.71      2.45 o 
  -1   4  10      304.58      331.60      8.04 o 
   0   4  10      276.16      295.58      7.50 o 
   1   4  10      129.31      122.91      9.05 o 
 -10   5  10        9.56       10.95      2.09 o 
  -9   5  10      481.75      458.85     10.11 o 
  -8   5  10      368.74      370.94      8.76 o 
  -7   5  10      181.00      188.44      5.94 o 
  -6   5  10      194.78      200.64     11.46 o 
  -5   5  10       26.00       23.61      2.59 o 
  -4   5  10       95.89       98.70      4.36 o 
  -3   5  10        1.77        1.36      1.29 o 
  -2   5  10      194.45      192.81      8.21 o 
  -1   5  10       84.04       98.05      5.79 o 
   0   5  10        3.40        3.02      1.88 o 
   1   5  10        7.67        7.99      3.58 o 
 -10   6  10       64.27       65.20      4.34 o 
  -9   6  10        0.86       -0.55      1.55 o 
  -8   6  10        0.90       -0.11      1.46 o 
  -7   6  10        3.93        2.68      1.38 o 
  -6   6  10       86.03       84.63      4.11 o 
  -5   6  10        2.22        3.32      1.46 o 
  -4   6  10        2.36        1.94      1.35 o 
  -3   6  10      437.43      446.57      9.76 o 
  -2   6  10        7.50       10.91      2.31 o 
  -1   6  10       67.76       60.24      4.07 o 
   0   6  10       16.95       19.16      2.50 o 
   1   6  10       10.02       15.70      3.68 o 
 -10   7  10        9.92       10.89      2.20 o 
  -9   7  10       64.47       55.90      4.68 o 
  -8   7  10        6.43        8.36      1.80 o 
  -7   7  10       73.43       77.69      5.75 o 
  -6   7  10      357.26      360.17      7.26 o 
  -5   7  10       40.41       40.08      4.11 o 
  -4   7  10        1.59        1.65      1.71 o 
  -3   7  10       34.57       39.82      3.41 o 
  -2   7  10       76.72       73.35      8.00 o 
  -1   7  10       85.86       87.20      4.65 o 
   0   7  10       17.18       17.09      3.80 o 
  -9   8  10        5.78        9.66      2.05 o 
  -8   8  10        7.42        5.90      1.67 o 
  -7   8  10      140.31      136.69      4.97 o 
  -6   8  10      159.06      161.18      5.97 o 
  -5   8  10      246.13      241.60     12.77 o 
  -4   8  10       68.00       63.60      5.18 o 
  -3   8  10      317.33      318.32      9.10 o 
  -2   8  10        1.28        1.56      1.33 o 
  -1   8  10       81.56       77.46      4.88 o 
   0   8  10      522.17      524.46     18.21 o 
  -9   9  10       18.23       16.03      2.37 o 
  -8   9  10       34.04       31.67      3.08 o 
  -7   9  10      177.78      176.81      5.14 o 
  -6   9  10      158.70      173.46      6.02 o 
  -5   9  10       21.79       22.82      3.40 o 
  -4   9  10      120.47      118.88      6.10 o 
  -3   9  10       24.26       27.67      4.48 o 
  -2   9  10        6.69        7.86      3.05 o 
  -1   9  10       35.57       42.65      5.95 o 
   0   9  10        8.73       12.12      3.48 o 
  -8  10  10       35.43       35.15      2.83 o 
  -7  10  10       16.75       17.49      2.08 o 
  -6  10  10        0.63       -0.27      1.22 o 
  -5  10  10       64.53       66.26      4.45 o 
  -4  10  10      125.09      119.42      6.26 o 
  -3  10  10      207.47      209.92      8.32 o 
  -2  10  10        1.38        0.65      2.33 o 
  -1  10  10       23.60       27.07      4.98 o 
  -8  11  10       45.03       50.24      3.86 o 
  -7  11  10      204.65      195.41      5.71 o 
  -6  11  10        0.60       -1.10      1.24 o 
  -5  11  10        4.22        1.22      1.55 o 
  -4  11  10        0.23        1.97      3.81 o 
  -3  11  10       12.83       11.34      3.62 o 
  -2  11  10        4.32        4.97      3.04 o 
  -7  12  10       65.29       61.30      4.16 o 
  -6  12  10       97.33       79.87      6.36 o 
  -5  12  10       35.26       34.92      4.11 o 
  -4  12  10       10.77        6.56      3.26 o 
  -3  12  10       35.90       31.04      5.54 o 
  -5  13  10       88.58       94.30      8.48 o 
  -9   1  11       24.34       33.14      6.37 o 
  -8   1  11       41.77       39.87      4.38 o 
  -7   1  11       30.46       24.95      3.35 o 
  -2   1  11        4.97        5.79      2.07 o 
  -9   2  11        0.24        1.05      1.42 o 
  -8   2  11       25.53       26.62      2.90 o 
  -7   2  11       26.25       28.17      2.80 o 
  -2   2  11       64.63       70.23      6.95 o 
  -8   3  11      114.26      115.52      4.95 o 
  -7   3  11       26.13       30.03      2.94 o 
  -3   3  11       26.90       29.14      3.58 o 
  -2   3  11      264.62      262.39     11.29 o 
  -8   4  11       10.04       15.24      2.04 o 
  -7   4  11       49.10       49.63      4.67 o 
  -6   4  11       30.10       41.88      5.94 o 
  -5   4  11       22.41       31.44      5.17 o 
  -4   4  11        5.01        7.33      2.19 o 
  -3   4  11       74.37       85.42      4.56 o 
  -2   4  11        5.87        9.91      3.33 o 
  -8   5  11       21.18       26.40      2.96 o 
  -7   5  11        4.16        4.48      2.05 o 
  -6   5  11       26.89       29.53      5.33 o 
  -5   5  11      255.85      268.54     12.68 o 
  -4   5  11      143.94      143.53      5.41 o 
  -3   5  11      125.72      127.89      5.16 o 
  -2   5  11        1.84        6.64      2.83 o 
  -7   6  11       37.17       33.95      4.10 o 
  -6   6  11       43.09       53.97      7.03 o 
  -5   6  11      390.94      395.28      9.37 o 
  -4   6  11       67.75       69.42      4.46 o 
  -3   6  11      444.63      477.48     17.76 o 
  -7   7  11       37.96       37.16      4.65 o 
  -6   7  11      325.84      330.17     14.83 o 
  -5   7  11        4.07        4.77      2.22 o 
  -4   7  11      208.00      222.76     11.93 o 
  -5   8  11       25.32       33.57      5.58 o 
                                                 
